# Supplementary material for: Bis(tri-2-pyridyl­amine)­nickel(II) bis­(perchlorate)
Source: Acta Crystallogr Sect E Struct Rep Online. 2010 Dec 15;67(Pt 1):m78. doi: 10.1107/S1600536810051627 (PMC3050307; doi:10.1107/S1600536810051627)
Supplement: Supplementary file 1 [file e-67-00m78-sup1.cif]

##############################################################################
###                                                                        ###
###        Electronic paper (Acta Crystallographica Section E)             ###
###                                                                        ###
##############################################################################
#                                                                            #
# This CIF contains the data in a paper accepted for publication in Acta     #
# Crystallographica Section E. It conforms to the requirements of Notes      #
# for Authors for Section E, and has been peer reviewed under the auspices   #
# of the IUCr Commission on Journals.                                        #
#                                                                            #
# Full details of the Crystallographic Information File format               #
# are given in the paper "The Crystallographic Information File (CIF):       #
# a New Standard Archive File for Crystallography" by S. R. Hall, F. H.      #
# Allen and I. D. Brown [Acta Cryst. (1991), A47, 655-685].                  #
#                                                                            #
# The current version of the core CIF dictionary is obtainable from          #
# ftp://ftp.iucr.org/pub/cif_core.dic. The current version number is 2.4.    #
#                                                                            #
# Software is freely available for graphical display of the structure(s) in  #
# this CIF.  For information consult the CIF home page http://www.iucr.org/  #
# cif/home.html                                                              #
#                                                                            #
# This file may be used for bona fide research purposes within the           #
# scientific community so long as proper attribution is given to the journal # 
# article from which it was obtained.                                        #
#                                                                            #
##############################################################################
                                             
data_I
_audit_creation_method     SHELXL-97
_chemical_name_systematic
;
Bis(tri-2-pyridylamine)nickel(II) bis(perchlorate)
;
_chemical_name_common     ?
_chemical_formula_moiety     'C30 H24 N8 Ni 2+, 2(Cl O4 -)'
_chemical_formula_sum     'C30 H24 Cl2 N8 Ni O8'
_chemical_formula_iupac     '[Ni (C15 H12 N4)2] (Cl O4)2'
_chemical_formula_weight     754.18
_chemical_melting_point     ?
_symmetry_cell_setting     monoclinic
_symmetry_space_group_name_H-M     'P 21/n'
_symmetry_space_group_name_Hall     '-P 2yn'
loop_
    _symmetry_equiv_pos_as_xyz
    'x, y, z'
    '-x+1/2, y+1/2, -z+1/2'
    '-x, -y, -z'
    'x-1/2, -y-1/2, z-1/2'
_cell_length_a     8.360(4)
_cell_length_b     17.570(8)
_cell_length_c     11.165(5)
_cell_angle_alpha     90.00
_cell_angle_beta     99.542(5)
_cell_angle_gamma     90.00
_cell_volume     1617.3(13)
_cell_formula_units_Z     2
_cell_measurement_reflns_used     7662
_cell_measurement_theta_min     2.1845
_cell_measurement_theta_max     27.8955
_cell_measurement_temperature     296(2)
_exptl_crystal_description     'Block'
_exptl_crystal_colour     purple
_exptl_crystal_size_max     0.22
_exptl_crystal_size_mid     0.15
_exptl_crystal_size_min     0.10
_exptl_crystal_density_diffrn     1.549
_exptl_crystal_density_meas     ?
_exptl_crystal_density_method     'not measured'
_exptl_crystal_F_000     772
_exptl_absorpt_coefficient_mu     0.829
_exptl_absorpt_correction_type     multi-scan
_exptl_absorpt_process_details     '(SADABS; Sheldrick, 1996)'
_exptl_absorpt_correction_T_min     0.861
_exptl_absorpt_correction_T_max     0.920
_exptl_special_details     ?
_diffrn_ambient_temperature     296(2)
_diffrn_radiation_type     MoK\a
_diffrn_radiation_wavelength     0.71073
_diffrn_radiation_source     'fine-focus sealed tube'
_diffrn_radiation_monochromator     graphite
_diffrn_measurement_device_type     'Bruker SMART CCD area-detector'
_diffrn_measurement_method     'phi and omega scans'
_diffrn_detector_area_resol_mean     8.366
_diffrn_reflns_number     14055
_diffrn_reflns_av_R_equivalents     0.0400
_diffrn_reflns_av_sigmaI/netI     0.0423
_diffrn_reflns_theta_min     2.32
_diffrn_reflns_theta_max     28.36
_diffrn_reflns_theta_full     28.36
_diffrn_measured_fraction_theta_max     0.996
_diffrn_measured_fraction_theta_full     0.965
_diffrn_reflns_limit_h_min     -11
_diffrn_reflns_limit_h_max     11
_diffrn_reflns_limit_k_min     -23
_diffrn_reflns_limit_k_max     23
_diffrn_reflns_limit_l_min     -14
_diffrn_reflns_limit_l_max     14
_refine_special_details
;
 Refinement of F^2^ against ALL reflections.  The weighted R-factor wR and
 goodness of fit S are based on F^2^, conventional R-factors R are based
 on F, with F set to zero for negative F^2^. The threshold expression of
 F^2^ > 2sigma(F^2^) is used only for calculating R-factors(gt) etc. and is
 not relevant to the choice of reflections for refinement.  R-factors based
 on F^2^ are statistically about twice as large as those based on F, and R-
 factors based on ALL data will be even larger.
;
_reflns_number_total     3895
_reflns_number_gt     2611
_reflns_threshold_expression     I>2sigma(I)
_refine_ls_structure_factor_coef     Fsqd
_refine_ls_matrix_type     full
_refine_ls_R_factor_all     0.0704
_refine_ls_R_factor_gt     0.0394
_refine_ls_wR_factor_gt     0.0864
_refine_ls_wR_factor_ref     0.0964
_refine_ls_goodness_of_fit_ref     1.030
_refine_ls_restrained_S_all     1.030
_refine_ls_number_reflns     3895
_refine_ls_number_parameters     269
_refine_ls_number_restraints     0
_refine_ls_hydrogen_treatment     constr
_refine_ls_weighting_scheme     calc
_refine_ls_weighting_details
         'calc w=1/[\s^2^(Fo^2^)+(0.0415P)^2^+0.1545P] where P=(Fo^2^+2Fc^2^)/3'
_atom_sites_solution_hydrogens     geom
_atom_sites_solution_primary     direct
_atom_sites_solution_secondary     difmap
_refine_ls_shift/su_max     0.001
_refine_ls_shift/su_mean     0.000
_refine_diff_density_max     0.252
_refine_diff_density_min     -0.259
_refine_ls_extinction_method     none
_refine_ls_extinction_coef     ?
loop_
    _atom_type_symbol
    _atom_type_description
    _atom_type_scat_dispersion_real
    _atom_type_scat_dispersion_imag
    _atom_type_scat_source
    'C' 'C' 0.0033 0.0016
                         'International Tables Vol C Tables 4.2.6.8 and 6.1.1.4'
    'H' 'H' 0.0000 0.0000
                         'International Tables Vol C Tables 4.2.6.8 and 6.1.1.4'
    'Cl' 'Cl' 0.1484 0.1585
                         'International Tables Vol C Tables 4.2.6.8 and 6.1.1.4'
    'N' 'N' 0.0061 0.0033
                         'International Tables Vol C Tables 4.2.6.8 and 6.1.1.4'
    'Ni' 'Ni' 0.3393 1.1124
                         'International Tables Vol C Tables 4.2.6.8 and 6.1.1.4'
    'O' 'O' 0.0106 0.0060
                         'International Tables Vol C Tables 4.2.6.8 and 6.1.1.4'
_computing_data_collection     'SMART (Bruker, 2007)'
_computing_cell_refinement     'SAINT (Bruker, 2007)'
_computing_data_reduction     'SAINT (Bruker, 2007)'
_computing_structure_solution     'SHELXTL (Sheldrick, 2008)'
_computing_structure_refinement     'SHELXTL (Sheldrick, 2008)'
_computing_molecular_graphics     'SHELXTL (Sheldrick, 2008)'
_computing_publication_material     'SHELXTL (Sheldrick, 2008)'
loop_
    _atom_site_type_symbol
    _atom_site_label
    _atom_site_fract_x
    _atom_site_fract_y
    _atom_site_fract_z
    _atom_site_U_iso_or_equiv
    _atom_site_adp_type
    _atom_site_calc_flag
    _atom_site_refinement_flags
    _atom_site_occupancy
    _atom_site_disorder_assembly
    _atom_site_disorder_group
    Ni Ni1 0.0000 0.0000 0.0000 0.03843(14) Uani d S 1 . .
    N N1 0.1260(2) -0.05805(10) -0.21770(15) 0.0415(4) Uani d . 1 . .
    N N2 0.1529(2) -0.09211(10) -0.00942(15) 0.0425(4) Uani d . 1 . .
    N N3 -0.1341(2) -0.04164(10) -0.16286(16) 0.0425(5) Uani d . 1 . .
    N N4 0.1399(2) 0.05822(10) -0.10841(16) 0.0428(4) Uani d . 1 . .
    C C1 0.1923(3) -0.10685(12) -0.11845(19) 0.0398(5) Uani d . 1 . .
    C C2 0.2910(3) -0.16666(13) -0.1379(2) 0.0491(6) Uani d . 1 . .
    H H2 0.3180 -0.1751 -0.2143 0.059 Uiso calc R 1 . .
    C C3 0.3487(3) -0.21360(14) -0.0420(2) 0.0588(7) Uani d . 1 . .
    H H3 0.4148 -0.2548 -0.0528 0.071 Uiso calc R 1 . .
    C C4 0.3080(3) -0.19915(13) 0.0696(2) 0.0546(6) Uani d . 1 . .
    H H4 0.3456 -0.2305 0.1354 0.066 Uiso calc R 1 . .
    C C5 0.2114(3) -0.13810(13) 0.0829(2) 0.0496(6) Uani d . 1 . .
    H H5 0.1852 -0.1281 0.1591 0.060 Uiso calc R 1 . .
    C C6 -0.0476(3) -0.06409(12) -0.24704(19) 0.0414(5) Uani d . 1 . .
    C C7 -0.1176(3) -0.09311(14) -0.3578(2) 0.0547(6) Uani d . 1 . .
    H H7 -0.0542 -0.1076 -0.4150 0.066 Uiso calc R 1 . .
    C C8 -0.2834(4) -0.10013(15) -0.3818(2) 0.0647(7) Uani d . 1 . .
    H H8 -0.3339 -0.1197 -0.4559 0.078 Uiso calc R 1 . .
    C C9 -0.3738(3) -0.07818(14) -0.2965(2) 0.0577(7) Uani d . 1 . .
    H H9 -0.4861 -0.0832 -0.3110 0.069 Uiso calc R 1 . .
    C C10 -0.2954(3) -0.04864(14) -0.1890(2) 0.0533(6) Uani d . 1 . .
    H H10 -0.3572 -0.0327 -0.1317 0.064 Uiso calc R 1 . .
    C C11 0.1900(3) 0.13045(13) -0.0929(2) 0.0492(6) Uani d . 1 . .
    H H11 0.1612 0.1583 -0.0290 0.059 Uiso calc R 1 . .
    C C12 0.2822(3) 0.16462(14) -0.1682(2) 0.0575(7) Uani d . 1 . .
    H H12 0.3156 0.2149 -0.1552 0.069 Uiso calc R 1 . .
    C C13 0.3246(3) 0.12403(16) -0.2624(2) 0.0627(7) Uani d . 1 . .
    H H13 0.3886 0.1461 -0.3136 0.075 Uiso calc R 1 . .
    C C14 0.2716(3) 0.05020(14) -0.2809(2) 0.0527(6) Uani d . 1 . .
    H H14 0.2970 0.0219 -0.3456 0.063 Uiso calc R 1 . .
    C C15 0.1808(3) 0.01931(12) -0.20188(19) 0.0402(5) Uani d . 1 . .
    Cl Cl1 0.2377(6) 0.3455(4) 0.0694(3) 0.0463(11) Uani d P 0.472(19) A 1
    O O1 0.1538(19) 0.3916(9) 0.1111(12) 0.128(5) Uani d P 0.472(19) A 1
    O O2 0.224(3) 0.2727(6) 0.1240(8) 0.153(7) Uani d P 0.472(19) A 1
    O O3 0.3932(15) 0.3751(8) 0.1296(13) 0.129(4) Uani d P 0.472(19) A 1
    O O4 0.214(2) 0.3370(9) -0.0534(9) 0.140(6) Uani d P 0.472(19) A 1
    Cl Cl1' 0.2323(10) 0.3362(6) 0.0668(6) 0.095(2) Uani d P 0.528(19) A 2
    O O1' 0.1418(16) 0.4114(7) 0.0767(15) 0.133(5) Uani d P 0.528(19) A 2
    O O2' 0.1138(18) 0.2869(8) 0.0907(17) 0.169(5) Uani d P 0.528(19) A 2
    O O3' 0.3760(15) 0.3273(15) 0.1348(13) 0.205(9) Uani d P 0.528(19) A 2
    O O4' 0.2693(18) 0.3279(7) -0.0504(11) 0.109(4) Uani d P 0.528(19) A 2
loop_
    _atom_site_aniso_label
    _atom_site_aniso_U_11
    _atom_site_aniso_U_22
    _atom_site_aniso_U_33
    _atom_site_aniso_U_12
    _atom_site_aniso_U_13
    _atom_site_aniso_U_23
    Ni1 0.0488(3) 0.0391(2) 0.0291(2) 0.00336(19) 0.01177(17) -0.00443(17)
    N1 0.0529(12) 0.0401(10) 0.0331(10) 0.0029(9) 0.0114(9) -0.0027(8)
    N2 0.0543(12) 0.0416(10) 0.0319(10) 0.0059(9) 0.0082(8) -0.0038(8)
    N3 0.0476(12) 0.0456(11) 0.0343(10) 0.0033(9) 0.0069(9) -0.0043(8)
    N4 0.0525(12) 0.0421(10) 0.0355(10) -0.0008(9) 0.0125(9) -0.0026(8)
    C1 0.0457(13) 0.0387(12) 0.0355(11) 0.0002(10) 0.0079(10) -0.0066(9)
    C2 0.0524(15) 0.0475(13) 0.0496(14) 0.0036(11) 0.0149(12) -0.0110(11)
    C3 0.0608(17) 0.0466(14) 0.0683(17) 0.0154(12) 0.0091(14) -0.0037(13)
    C4 0.0587(16) 0.0474(14) 0.0553(15) 0.0077(12) 0.0022(13) 0.0065(12)
    C5 0.0603(16) 0.0517(14) 0.0369(13) 0.0048(12) 0.0080(11) 0.0005(11)
    C6 0.0542(15) 0.0386(12) 0.0321(11) 0.0019(10) 0.0092(10) -0.0034(9)
    C7 0.0695(18) 0.0591(15) 0.0352(13) 0.0035(13) 0.0073(12) -0.0110(11)
    C8 0.075(2) 0.0696(18) 0.0440(15) -0.0041(15) -0.0063(14) -0.0125(13)
    C9 0.0534(16) 0.0610(16) 0.0549(16) -0.0016(13) -0.0021(13) -0.0030(13)
    C10 0.0530(16) 0.0580(15) 0.0489(14) 0.0027(12) 0.0082(12) -0.0058(12)
    C11 0.0578(16) 0.0439(13) 0.0462(14) -0.0016(11) 0.0095(12) -0.0046(11)
    C12 0.0610(17) 0.0502(14) 0.0608(17) -0.0084(13) 0.0091(13) 0.0075(13)
    C13 0.0621(17) 0.0682(18) 0.0627(17) -0.0046(14) 0.0242(14) 0.0156(14)
    C14 0.0595(16) 0.0600(16) 0.0426(14) 0.0065(13) 0.0199(12) 0.0062(11)
    C15 0.0434(13) 0.0465(13) 0.0317(11) 0.0049(10) 0.0095(10) 0.0010(9)
    Cl1 0.046(2) 0.072(2) 0.0231(16) 0.0105(14) 0.0106(12) -0.0077(12)
    O1 0.158(8) 0.140(10) 0.099(5) 0.080(7) 0.058(6) 0.001(6)
    O2 0.31(2) 0.084(6) 0.070(5) -0.006(9) 0.037(8) 0.018(4)
    O3 0.095(6) 0.186(10) 0.100(6) -0.052(7) 0.000(4) -0.031(6)
    O4 0.195(12) 0.199(9) 0.023(4) 0.091(8) 0.013(5) -0.005(4)
    Cl1' 0.109(4) 0.101(3) 0.075(3) 0.037(3) 0.014(3) -0.020(2)
    O1' 0.107(5) 0.070(5) 0.211(13) 0.027(4) -0.004(6) -0.036(6)
    O2' 0.169(9) 0.122(7) 0.251(13) 0.007(7) 0.139(9) 0.013(7)
    O3' 0.086(8) 0.36(3) 0.148(8) 0.120(11) -0.033(7) -0.089(13)
    O4' 0.144(8) 0.120(6) 0.080(6) -0.018(6) 0.068(6) -0.032(4)
_geom_special_details
;
 All esds (except the esd in the dihedral angle between two l.s. planes)
 are estimated using the full covariance matrix.  The cell esds are taken
 into account individually in the estimation of esds in distances, angles
 and torsion angles; correlations between esds in cell parameters are only
 used when they are defined by crystal symmetry.  An approximate (isotropic)
 treatment of cell esds is used for estimating esds involving l.s. planes.
;
loop_
    _geom_bond_atom_site_label_1
    _geom_bond_atom_site_label_2
    _geom_bond_site_symmetry_2
    _geom_bond_distance
    _geom_bond_publ_flag
    Ni1 N2 . 2.0755(19) ?
    Ni1 N2 3 2.0755(19) ?
    Ni1 N4 . 2.0851(18) ?
    Ni1 N4 3 2.0851(18) ?
    Ni1 N3 3 2.1029(19) ?
    Ni1 N3 . 2.1029(19) ?
    N1 C15 . 1.436(3) ?
    N1 C1 . 1.437(3) ?
    N1 C6 . 1.438(3) ?
    N2 C5 . 1.337(3) ?
    N2 C1 . 1.338(3) ?
    N3 C6 . 1.337(3) ?
    N3 C10 . 1.337(3) ?
    N4 C15 . 1.339(3) ?
    N4 C11 . 1.339(3) ?
    C1 C2 . 1.375(3) ?
    C2 C3 . 1.374(3) ?
    C2 H2 . 0.9300 ?
    C3 C4 . 1.369(3) ?
    C3 H3 . 0.9300 ?
    C4 C5 . 1.366(3) ?
    C4 H4 . 0.9300 ?
    C5 H5 . 0.9300 ?
    C6 C7 . 1.375(3) ?
    C7 C8 . 1.373(4) ?
    C7 H7 . 0.9300 ?
    C8 C9 . 1.367(4) ?
    C8 H8 . 0.9300 ?
    C9 C10 . 1.370(3) ?
    C9 H9 . 0.9300 ?
    C10 H10 . 0.9300 ?
    C11 C12 . 1.370(3) ?
    C11 H11 . 0.9300 ?
    C12 C13 . 1.366(4) ?
    C12 H12 . 0.9300 ?
    C13 C14 . 1.375(3) ?
    C13 H13 . 0.9300 ?
    C14 C15 . 1.368(3) ?
    C14 H14 . 0.9300 ?
    Cl1 O1 . 1.212(13) ?
    Cl1 O4 . 1.361(11) ?
    Cl1 O2 . 1.430(13) ?
    Cl1 O3 . 1.457(12) ?
    Cl1' O3' . 1.320(11) ?
    Cl1' O2' . 1.375(14) ?
    Cl1' O4' . 1.401(11) ?
    Cl1' O1' . 1.537(15) ?
loop_
    _geom_angle_atom_site_label_1
    _geom_angle_atom_site_label_2
    _geom_angle_atom_site_label_3
    _geom_angle_site_symmetry_1
    _geom_angle_site_symmetry_3
    _geom_angle
    _geom_angle_publ_flag
    N2 Ni1 N2 . 3 180.0 ?
    N2 Ni1 N4 . . 86.78(7) ?
    N2 Ni1 N4 3 . 93.22(7) ?
    N2 Ni1 N4 . 3 93.22(7) ?
    N2 Ni1 N4 3 3 86.78(7) ?
    N4 Ni1 N4 . 3 180.0 ?
    N2 Ni1 N3 . 3 94.05(7) ?
    N2 Ni1 N3 3 3 85.95(7) ?
    N4 Ni1 N3 . 3 93.52(8) ?
    N4 Ni1 N3 3 3 86.48(8) ?
    N2 Ni1 N3 . . 85.95(7) ?
    N2 Ni1 N3 3 . 94.05(7) ?
    N4 Ni1 N3 . . 86.48(8) ?
    N4 Ni1 N3 3 . 93.52(8) ?
    N3 Ni1 N3 3 . 180.0 ?
    C15 N1 C1 . . 113.30(17) ?
    C15 N1 C6 . . 112.77(17) ?
    C1 N1 C6 . . 112.15(17) ?
    C5 N2 C1 . . 118.06(19) ?
    C5 N2 Ni1 . . 125.59(15) ?
    C1 N2 Ni1 . . 116.34(14) ?
    C6 N3 C10 . . 117.54(19) ?
    C6 N3 Ni1 . . 115.96(15) ?
    C10 N3 Ni1 . . 126.49(15) ?
    C15 N4 C11 . . 118.01(19) ?
    C15 N4 Ni1 . . 116.26(15) ?
    C11 N4 Ni1 . . 125.72(15) ?
    N2 C1 C2 . . 122.4(2) ?
    N2 C1 N1 . . 117.66(18) ?
    C2 C1 N1 . . 119.90(19) ?
    C3 C2 C1 . . 118.5(2) ?
    C3 C2 H2 . . 120.7 ?
    C1 C2 H2 . . 120.7 ?
    C4 C3 C2 . . 119.3(2) ?
    C4 C3 H3 . . 120.3 ?
    C2 C3 H3 . . 120.3 ?
    C5 C4 C3 . . 119.0(2) ?
    C5 C4 H4 . . 120.5 ?
    C3 C4 H4 . . 120.5 ?
    N2 C5 C4 . . 122.6(2) ?
    N2 C5 H5 . . 118.7 ?
    C4 C5 H5 . . 118.7 ?
    N3 C6 C7 . . 122.9(2) ?
    N3 C6 N1 . . 117.46(18) ?
    C7 C6 N1 . . 119.7(2) ?
    C8 C7 C6 . . 118.3(2) ?
    C8 C7 H7 . . 120.9 ?
    C6 C7 H7 . . 120.9 ?
    C9 C8 C7 . . 119.7(2) ?
    C9 C8 H8 . . 120.1 ?
    C7 C8 H8 . . 120.1 ?
    C8 C9 C10 . . 118.5(3) ?
    C8 C9 H9 . . 120.7 ?
    C10 C9 H9 . . 120.7 ?
    N3 C10 C9 . . 123.0(2) ?
    N3 C10 H10 . . 118.5 ?
    C9 C10 H10 . . 118.5 ?
    N4 C11 C12 . . 122.2(2) ?
    N4 C11 H11 . . 118.9 ?
    C12 C11 H11 . . 118.9 ?
    C13 C12 C11 . . 119.2(2) ?
    C13 C12 H12 . . 120.4 ?
    C11 C12 H12 . . 120.4 ?
    C12 C13 C14 . . 119.3(2) ?
    C12 C13 H13 . . 120.3 ?
    C14 C13 H13 . . 120.3 ?
    C15 C14 C13 . . 118.5(2) ?
    C15 C14 H14 . . 120.8 ?
    C13 C14 H14 . . 120.8 ?
    N4 C15 C14 . . 122.8(2) ?
    N4 C15 N1 . . 117.50(18) ?
    C14 C15 N1 . . 119.74(19) ?
    O1 Cl1 O4 . . 117.6(10) ?
    O1 Cl1 O2 . . 109.8(9) ?
    O4 Cl1 O2 . . 108.8(9) ?
    O1 Cl1 O3 . . 96.5(10) ?
    O4 Cl1 O3 . . 118.3(10) ?
    O2 Cl1 O3 . . 104.7(9) ?
    O3' Cl1' O2' . . 115.5(11) ?
    O3' Cl1' O4' . . 101.8(10) ?
    O2' Cl1' O4' . . 113.2(9) ?
    O3' Cl1' O1' . . 118.1(12) ?
    O2' Cl1' O1' . . 98.6(8) ?
    O4' Cl1' O1' . . 110.1(9) ?
loop_
    _geom_torsion_atom_site_label_1
    _geom_torsion_atom_site_label_2
    _geom_torsion_atom_site_label_3
    _geom_torsion_atom_site_label_4
    _geom_torsion_site_symmetry_1
    _geom_torsion_site_symmetry_2
    _geom_torsion_site_symmetry_3
    _geom_torsion_site_symmetry_4
    _geom_torsion
    _geom_torsion_publ_flag
    N4 Ni1 N2 C5 . . . . 138.49(19) ?
    N4 Ni1 N2 C5 3 . . . -41.51(19) ?
    N3 Ni1 N2 C5 3 . . . 45.18(19) ?
    N3 Ni1 N2 C5 . . . . -134.82(19) ?
    N4 Ni1 N2 C1 . . . . -42.98(16) ?
    N4 Ni1 N2 C1 3 . . . 137.02(16) ?
    N3 Ni1 N2 C1 3 . . . -136.29(16) ?
    N3 Ni1 N2 C1 . . . . 43.71(16) ?
    N2 Ni1 N3 C6 . . . . -44.10(16) ?
    N2 Ni1 N3 C6 3 . . . 135.90(16) ?
    N4 Ni1 N3 C6 . . . . 42.92(16) ?
    N4 Ni1 N3 C6 3 . . . -137.08(16) ?
    N2 Ni1 N3 C10 . . . . 134.9(2) ?
    N2 Ni1 N3 C10 3 . . . -45.1(2) ?
    N4 Ni1 N3 C10 . . . . -138.1(2) ?
    N4 Ni1 N3 C10 3 . . . 41.9(2) ?
    N2 Ni1 N4 C15 . . . . 43.27(16) ?
    N2 Ni1 N4 C15 3 . . . -136.73(16) ?
    N3 Ni1 N4 C15 3 . . . 137.13(16) ?
    N3 Ni1 N4 C15 . . . . -42.87(16) ?
    N2 Ni1 N4 C11 . . . . -137.4(2) ?
    N2 Ni1 N4 C11 3 . . . 42.6(2) ?
    N3 Ni1 N4 C11 3 . . . -43.5(2) ?
    N3 Ni1 N4 C11 . . . . 136.5(2) ?
    C5 N2 C1 C2 . . . . -0.6(3) ?
    Ni1 N2 C1 C2 . . . . -179.22(17) ?
    C5 N2 C1 N1 . . . . 178.7(2) ?
    Ni1 N2 C1 N1 . . . . 0.1(3) ?
    C15 N1 C1 N2 . . . . 64.0(3) ?
    C6 N1 C1 N2 . . . . -65.1(2) ?
    C15 N1 C1 C2 . . . . -116.7(2) ?
    C6 N1 C1 C2 . . . . 114.2(2) ?
    N2 C1 C2 C3 . . . . 1.1(3) ?
    N1 C1 C2 C3 . . . . -178.2(2) ?
    C1 C2 C3 C4 . . . . -0.6(4) ?
    C2 C3 C4 C5 . . . . -0.3(4) ?
    C1 N2 C5 C4 . . . . -0.4(3) ?
    Ni1 N2 C5 C4 . . . . 178.09(17) ?
    C3 C4 C5 N2 . . . . 0.9(4) ?
    C10 N3 C6 C7 . . . . 0.4(3) ?
    Ni1 N3 C6 C7 . . . . 179.54(18) ?
    C10 N3 C6 N1 . . . . -178.68(19) ?
    Ni1 N3 C6 N1 . . . . 0.4(2) ?
    C15 N1 C6 N3 . . . . -65.0(2) ?
    C1 N1 C6 N3 . . . . 64.4(2) ?
    C15 N1 C6 C7 . . . . 115.9(2) ?
    C1 N1 C6 C7 . . . . -114.8(2) ?
    N3 C6 C7 C8 . . . . -0.9(4) ?
    N1 C6 C7 C8 . . . . 178.2(2) ?
    C6 C7 C8 C9 . . . . 0.2(4) ?
    C7 C8 C9 C10 . . . . 0.8(4) ?
    C6 N3 C10 C9 . . . . 0.7(3) ?
    Ni1 N3 C10 C9 . . . . -178.30(18) ?
    C8 C9 C10 N3 . . . . -1.3(4) ?
    C15 N4 C11 C12 . . . . -0.8(3) ?
    Ni1 N4 C11 C12 . . . . 179.82(18) ?
    N4 C11 C12 C13 . . . . 0.1(4) ?
    C11 C12 C13 C14 . . . . 1.0(4) ?
    C12 C13 C14 C15 . . . . -1.5(4) ?
    C11 N4 C15 C14 . . . . 0.3(3) ?
    Ni1 N4 C15 C14 . . . . 179.77(18) ?
    C11 N4 C15 N1 . . . . -179.87(19) ?
    Ni1 N4 C15 N1 . . . . -0.4(3) ?
    C13 C14 C15 N4 . . . . 0.8(4) ?
    C13 C14 C15 N1 . . . . -179.0(2) ?
    C1 N1 C15 N4 . . . . -63.5(3) ?
    C6 N1 C15 N4 . . . . 65.3(2) ?
    C1 N1 C15 C14 . . . . 116.3(2) ?
    C6 N1 C15 C14 . . . . -115.0(2) ?
data_global
_journal_data_validation_number     ?
_journal_date_recd_electronic     2010-11-30
_journal_date_accepted     2010-12-09
_journal_name_full     'Acta Crystallographica, Section E'
_journal_year     2011
_journal_volume     67
_journal_issue      1
_journal_page_first     m78
_journal_page_last     m78
_journal_paper_category     QM
_journal_coeditor_code     NK2079
_publ_contact_author_name     'Dr. Shi Wang'
_publ_contact_author_address
;
School of Materials Science & Engineering,
Nanjing University of Posts and Telecommunications,
Nanjing 210046, People's Republic of China
;
_publ_contact_author_email     iamswang@njupt.edu.cn
_publ_contact_author_fax     '0086 25 8586 6396'
_publ_contact_author_phone     '0086 25 8586 6396'
_publ_section_title
;
Bis(tri-2-pyridylamine)nickel(II) bis(perchlorate)
;
loop_
    _publ_author_name
    _publ_author_address
    'Wang, Shi'
;
School of Materials Science & Engineering,
Nanjing University of Posts and Telecommunications,
Nanjing 210046, People's Republic of China
;
    'He, Wenrui'
;
School of Materials Science & Engineering,
Nanjing University of Posts and Telecommunications,
Nanjing 210046, People's Republic of China
;
    'Huang, Wei'
;
School of Materials Science & Engineering,
Nanjing University of Posts and Telecommunications,
Nanjing 210046, People's Republic of China
;
