# Supplementary material for: Bis(tri-2-pyridyl­amine)­nickel(II) bis­(perchlorate)
Source: Acta Crystallogr Sect E Struct Rep Online. 2010 Dec 15;67(Pt 1):m78. doi: 10.1107/S1600536810051627 (PMC3050307; doi:10.1107/S1600536810051627)
Supplement: Supplementary file 2 [file e-67-00m78-Isup2.hkl]

# 
# h,k,l, Fc-squared, Fo-squared, sigma(Fo-squared) and status flag 
# 
data_I
_shelx_title ' I' 
_shelx_refln_list_code          4 
_shelx_F_calc_maximum      204.93 
_exptl_crystal_F_000       772.00 
_reflns_d_resolution_high  0.7482 
 
loop_ 
 _symmetry_equiv_pos_as_xyz 
 'x, y, z' 
 '-x+1/2, y+1/2, -z+1/2' 
 '-x, -y, -z' 
 'x-1/2, -y-1/2, z-1/2' 
 
_cell_length_a     8.3600 
_cell_length_b    17.5700 
_cell_length_c    11.1650 
_cell_angle_alpha  90.000 
_cell_angle_beta   99.542 
_cell_angle_gamma  90.000 
 
_shelx_F_squared_multiplier     1.000 
 
loop_ 
 _refln_index_h 
 _refln_index_k 
 _refln_index_l 
 _refln_F_squared_calc 
 _refln_F_squared_meas 
 _refln_F_squared_sigma 
 _refln_observed_status 
   2   0   0    41996.74    41554.23    500.29 o 
   4   0   0       38.50       19.51      4.40 o 
   6   0   0     1025.06      934.47     28.08 o 
   8   0   0      249.80      240.08     33.03 o 
  10   0   0       25.00       11.43     24.56 o 
   1   1   0    13320.43    13253.55     91.71 o 
   2   1   0      736.58      712.72      9.08 o 
   3   1   0      624.94      585.02      9.66 o 
   4   1   0       19.53        7.53      3.67 o 
   5   1   0        2.20        4.01      2.72 o 
   6   1   0       13.44        9.48      3.79 o 
   7   1   0     1109.25     1065.94     33.80 o 
   8   1   0        1.26        3.95      7.88 o 
   9   1   0        0.93        0.40     13.43 o 
  10   1   0        0.39        6.46     16.30 o 
   0   2   0     9124.35     8833.47     98.66 o 
   1   2   0     4551.45     4903.50     54.24 o 
   2   2   0     5653.47     5596.50     35.29 o 
   3   2   0     1472.88     1440.05     14.42 o 
   4   2   0       15.55       25.55      3.07 o 
   5   2   0       69.16       69.71      4.69 o 
   6   2   0      898.49      906.23     15.01 o 
   7   2   0       82.52       94.09     12.15 o 
   8   2   0      197.08      197.72     15.89 o 
   9   2   0        2.00       -2.59     15.45 o 
  10   2   0       17.25       43.19     27.10 o 
   1   3   0     9563.59     9741.55     62.61 o 
   2   3   0     2280.25     2256.85     25.79 o 
   3   3   0       98.76      111.64      5.98 o 
   4   3   0     1524.33     1674.89     21.02 o 
   5   3   0     1599.12     1586.81     18.78 o 
   6   3   0       76.03       83.34      6.68 o 
   7   3   0      198.57      205.08     24.59 o 
   8   3   0       44.03       49.18     14.06 o 
   9   3   0       77.89       78.56     16.13 o 
  10   3   0        0.25       11.34     34.51 o 
   0   4   0     9316.14     9265.56     76.34 o 
   1   4   0    27595.58    27093.02    198.15 o 
   2   4   0    13152.21    12915.15     97.32 o 
   3   4   0      773.91      689.72      9.52 o 
   4   4   0      197.35      200.41     10.98 o 
   5   4   0      162.42      163.98     11.83 o 
   6   4   0      752.49      730.17     19.00 o 
   7   4   0       16.60       18.61      8.68 o 
   8   4   0       80.72       59.01     11.74 o 
   9   4   0       16.43       11.74     10.07 o 
  10   4   0       12.53       37.38     18.11 o 
   1   5   0       17.46       13.70      3.74 o 
   2   5   0      845.85      847.97     12.44 o 
   3   5   0     4751.94     4717.94     39.56 o 
   4   5   0      201.79      224.45      8.26 o 
   5   5   0      148.41      146.28      7.67 o 
   6   5   0      102.12       88.43      7.23 o 
   7   5   0      413.17      438.44     17.45 o 
   8   5   0      107.36       93.33     13.57 o 
   9   5   0       30.17       28.47     12.48 o 
  10   5   0        9.73        9.94     15.52 o 
   0   6   0      790.54      771.77     28.67 o 
   1   6   0      781.98      785.51     11.88 o 
   2   6   0      338.60      328.25     14.15 o 
   3   6   0       71.61       67.26      5.08 o 
   4   6   0     7001.05     6778.62     63.70 o 
   5   6   0      191.99      185.66      8.79 o 
   6   6   0        2.45        7.14      4.60 o 
   7   6   0       37.49       44.73      7.93 o 
   8   6   0       53.72       69.47     12.46 o 
   9   6   0       13.73        6.47      9.76 o 
  10   6   0       50.03       61.63     24.41 o 
   1   7   0     1379.61     1225.70     16.10 o 
   2   7   0     1100.91     1190.61     16.67 o 
   3   7   0      238.71      234.16      8.43 o 
   4   7   0      705.79      731.40     22.00 o 
   5   7   0     1108.51     1122.09     19.71 o 
   6   7   0       81.63       73.54      7.34 o 
   7   7   0       58.20       72.65     11.18 o 
   8   7   0        8.31       24.48     10.32 o 
   9   7   0       38.63       65.66     14.82 o 
  10   7   0        0.16       10.68     12.94 o 
   0   8   0      110.05      147.72      7.50 o 
   1   8   0      376.31      456.16     10.25 o 
   2   8   0     1172.25     1057.82     16.38 o 
   3   8   0      410.37      342.60     16.46 o 
   4   8   0     1281.43     1291.46     20.52 o 
   5   8   0     1066.01     1022.75     19.39 o 
   6   8   0      293.20      286.59     12.00 o 
   7   8   0      309.20      301.29     24.07 o 
   8   8   0        0.69       -3.95      9.85 o 
   9   8   0        5.73        7.74     11.46 o 
  10   8   0       52.65       69.33     16.89 o 
   1   9   0      163.60      124.96      6.40 o 
   2   9   0        1.21        1.69      2.15 o 
   3   9   0      499.07      484.90     17.82 o 
   4   9   0        5.11        8.09      4.17 o 
   5   9   0     2049.12     2041.98     28.82 o 
   6   9   0       35.75       33.79      6.61 o 
   7   9   0       81.10       88.49     12.22 o 
   8   9   0       16.63       11.61     10.95 o 
   9   9   0      143.68      131.28     24.39 o 
  10   9   0        0.20       -7.07     12.83 o 
   0  10   0        4.60        2.83      3.81 o 
   1  10   0      423.73      444.21     11.38 o 
   2  10   0     2223.76     2183.14     26.79 o 
   3  10   0      337.97      369.95     11.41 o 
   4  10   0        1.33        0.05      4.24 o 
   5  10   0       12.78       13.84      5.57 o 
   6  10   0      863.98      844.32     21.89 o 
   7  10   0       23.53       44.84      9.39 o 
   8  10   0        0.44       -4.93      9.91 o 
   9  10   0        4.55        6.87     12.89 o 
   1  11   0      288.34      289.06      9.77 o 
   2  11   0       73.64       76.64      7.79 o 
   3  11   0      896.55      925.60     18.18 o 
   4  11   0        0.26       -4.49      4.49 o 
   5  11   0      212.41      234.02     11.63 o 
   6  11   0       83.73       80.39      8.94 o 
   7  11   0      116.26      107.56     11.95 o 
   8  11   0        2.80       -6.07     10.40 o 
   9  11   0        3.11      -14.97     14.97 o 
   0  12   0      550.97      525.42     20.57 o 
   1  12   0        8.78        6.38      4.22 o 
   2  12   0      355.42      366.86     11.81 o 
   3  12   0       94.56      104.18      8.43 o 
   4  12   0      811.25      830.47     18.70 o 
   5  12   0       65.46       75.23      8.58 o 
   6  12   0        6.60       -0.82      6.00 o 
   7  12   0       62.42       57.81     10.87 o 
   8  12   0       93.10       92.99     16.62 o 
   9  12   0        3.60       -7.42     12.81 o 
   1  13   0      336.79      308.39     11.22 o 
   2  13   0        2.87        7.91      4.87 o 
   3  13   0      623.65      618.10     16.27 o 
   4  13   0        5.21       -5.05      5.11 o 
   5  13   0      161.76      175.53     16.62 o 
   6  13   0       16.90       10.46      6.72 o 
   7  13   0       50.82       69.22     11.70 o 
   8  13   0       42.95       45.49     14.93 o 
   9  13   0        2.22       -1.49     27.52 o 
   0  14   0      473.47      486.31     23.26 o 
   1  14   0      371.49      387.51     12.93 o 
   2  14   0      590.12      586.38     15.97 o 
   3  14   0      155.48      160.23     10.19 o 
   4  14   0      150.25      161.73     11.30 o 
   5  14   0       14.03        7.57      6.21 o 
   6  14   0       58.04       42.94      9.33 o 
   7  14   0        0.54       -0.37      9.16 o 
   8  14   0       46.84       38.52     15.77 o 
   1  15   0      410.02      416.30     13.68 o 
   2  15   0       20.27       16.74      5.85 o 
   3  15   0      186.99      212.42     11.85 o 
   4  15   0       35.82       24.70      6.97 o 
   5  15   0      315.10      325.09     15.06 o 
   6  15   0       25.97       17.46      7.91 o 
   7  15   0        2.18       -3.12      9.52 o 
   8  15   0        3.07       -1.61     12.27 o 
   0  16   0       34.64       30.64     14.61 o 
   1  16   0       10.48        5.86      7.10 o 
   2  16   0      676.87      739.03     18.88 o 
   3  16   0       13.24       17.72      6.86 o 
   4  16   0       53.43       53.52      8.81 o 
   5  16   0        1.77       -1.16      6.32 o 
   6  16   0       94.21       79.46     10.60 o 
   7  16   0       11.88        7.40     10.41 o 
   8  16   0        3.06      -24.56     24.56 o 
   1  17   0      339.20      316.80     18.76 o 
   2  17   0        0.00        2.92      6.13 o 
   3  17   0      140.99      159.45     11.32 o 
   4  17   0       12.27        6.50      7.17 o 
   5  17   0       13.05       15.37      8.04 o 
   6  17   0       54.91       37.51     10.73 o 
   7  17   0       68.42       83.59     14.24 o 
   0  18   0      542.52      550.70     29.35 o 
   1  18   0       77.06       84.36     11.50 o 
   2  18   0       26.25       25.73      9.15 o 
   3  18   0        0.67       -5.24      7.13 o 
   4  18   0      128.67      131.46     12.09 o 
   5  18   0        0.15        1.53      7.60 o 
   6  18   0       18.96       14.51     10.78 o 
   7  18   0       17.13       38.95     30.06 o 
   1  19   0      133.77      147.69     13.81 o 
   2  19   0        2.68        2.72      8.52 o 
   3  19   0      121.81      120.51     11.42 o 
   4  19   0        4.34        1.07      7.39 o 
   5  19   0        2.34       12.19      8.44 o 
   6  19   0       31.77       11.99     10.81 o 
   0  20   0      236.86      238.51     23.40 o 
   1  20   0        9.05       12.30      9.03 o 
   2  20   0       21.48       21.89      9.42 o 
   3  20   0        1.43        8.64      8.50 o 
   4  20   0       33.19       27.04      9.28 o 
   5  20   0        3.60       12.56      8.91 o 
   1  21   0      118.88      177.16     15.98 o 
   2  21   0        0.03        4.28      9.52 o 
   3  21   0        0.40        5.31      9.64 o 
   4  21   0        4.27       19.36     10.74 o 
   0  22   0       33.92       16.99     15.13 o 
   1  22   0        2.42       31.76     11.11 o 
   2  22   0       32.75       29.27     11.24 o 
   3  22   0        0.28        0.64      9.14 o 
  -9   0   1      268.08      243.46     35.57 o 
  -7   0   1       22.77       29.15     12.28 o 
  -5   0   1     3147.60     2964.89     38.93 o 
  -3   0   1      370.38      380.69     14.38 o 
  -1   0   1    10574.05    10792.87    100.56 o 
   1   0   1     8995.69     9071.55    140.57 o 
   3   0   1     3115.91     3286.51     34.96 o 
   5   0   1      973.41      946.22     26.55 o 
   7   0   1      693.91      624.23     26.15 o 
   9   0   1        9.50       16.51     20.75 o 
 -10   1   1       72.67       56.30     21.38 o 
  -9   1   1       23.00       23.65     15.12 o 
  -8   1   1       11.26       10.52      8.53 o 
  -7   1   1      125.87      142.01      7.75 o 
  -6   1   1     2387.54     2453.13     26.21 o 
  -5   1   1      299.79      333.56     12.14 o 
  -4   1   1     1325.94     1319.14     15.44 o 
  -3   1   1      184.58      168.54      4.95 o 
  -2   1   1      278.48      301.73      5.18 o 
  -1   1   1      372.78      503.44     13.97 o 
   1   1   1     2694.07     2993.74     25.07 o 
   2   1   1     3710.22     3794.59     25.46 o 
   3   1   1      779.08      764.81      9.77 o 
   4   1   1      221.61      286.25      6.87 o 
   5   1   1      473.37      491.39      9.95 o 
   6   1   1     1408.54     1422.05     25.62 o 
   7   1   1      189.58      214.86     12.26 o 
   8   1   1       11.60       -6.83     10.76 o 
   9   1   1       17.58       17.22     14.63 o 
  10   1   1       28.49       42.13     19.53 o 
 -10   2   1        9.11      -15.24     20.32 o 
  -9   2   1       34.29       34.04     15.96 o 
  -8   2   1        8.21        7.83      8.60 o 
  -7   2   1      672.05      679.73     18.32 o 
  -6   2   1       64.16       60.10      5.38 o 
  -5   2   1     1207.07     1191.49     16.00 o 
  -4   2   1      528.77      525.17      9.44 o 
  -3   2   1       82.65       78.56      3.60 o 
  -2   2   1     2948.12     2964.96     22.79 o 
  -1   2   1     6027.34     5861.20     39.14 o 
   0   2   1      247.77      229.37      3.53 o 
   1   2   1    11101.09    11266.87     94.05 o 
   2   2   1     1199.56     1213.32     11.31 o 
   3   2   1      361.73      400.07      7.36 o 
   4   2   1       26.73       35.85      3.27 o 
   5   2   1      550.15      551.59     12.18 o 
   6   2   1       20.30       17.17      4.47 o 
   7   2   1      486.43      498.44     20.69 o 
   8   2   1       22.08       18.74      9.93 o 
   9   2   1       17.60       32.25     15.77 o 
  10   2   1        0.81      -10.03     15.70 o 
 -10   3   1        3.78       35.85     23.50 o 
  -9   3   1       14.10       21.32     13.55 o 
  -8   3   1      599.33      596.24     27.84 o 
  -7   3   1       16.58       25.57      5.94 o 
  -6   3   1        6.14        4.59      4.03 o 
  -5   3   1       11.58       13.02      3.38 o 
  -4   3   1     3157.18     3014.80     43.56 o 
  -3   3   1       53.78       48.27      4.04 o 
  -2   3   1       36.00       38.83      3.11 o 
  -1   3   1      813.74      791.96      9.60 o 
   0   3   1    10700.09    11321.20     72.87 o 
   1   3   1      573.28      647.82      9.06 o 
   2   3   1     4008.81     3999.56     29.29 o 
   3   3   1       41.62       48.42      4.16 o 
   4   3   1      409.35      358.26      7.80 o 
   5   3   1      149.59      167.59      6.52 o 
   6   3   1        3.39        2.48      4.04 o 
   7   3   1       11.88        3.76     11.89 o 
   8   3   1      436.71      458.99     22.78 o 
   9   3   1        0.00        5.05     10.56 o 
  10   3   1        0.31       17.78     16.77 o 
 -10   4   1       17.32       32.66     17.66 o 
  -9   4   1       15.78       16.55     10.26 o 
  -8   4   1       90.00       92.75     12.78 o 
  -7   4   1      822.34      836.74     20.04 o 
  -6   4   1       66.42       67.12      9.13 o 
  -5   4   1       36.80       44.43      4.23 o 
  -4   4   1      574.14      617.61     10.11 o 
  -3   4   1     5022.05     4964.97     34.60 o 
  -2   4   1      244.96      246.95      6.56 o 
  -1   4   1      473.55      474.75      8.10 o 
   0   4   1    11340.19    11268.77     71.16 o 
   1   4   1      978.77      955.00      9.97 o 
   2   4   1      434.31      399.40      6.58 o 
   3   4   1     7442.54     7560.18     49.21 o 
   4   4   1       37.96       44.39      5.14 o 
   5   4   1       35.10       28.57      3.95 o 
   6   4   1        0.01       -4.74      4.74 o 
   7   4   1       75.98       87.18     14.24 o 
   8   4   1        0.07       -1.88     11.32 o 
   9   4   1      112.03      103.23     17.70 o 
  10   4   1       14.93       29.02     21.17 o 
 -10   5   1       79.56       78.55     15.76 o 
  -9   5   1       21.52       26.54     11.04 o 
  -8   5   1      113.87      131.71     14.26 o 
  -7   5   1       85.47      115.29      9.77 o 
  -6   5   1      208.03      203.61      9.83 o 
  -5   5   1       62.49       58.08      5.74 o 
  -4   5   1      118.51      113.02      4.83 o 
  -3   5   1      542.81      521.84     10.76 o 
  -2   5   1     3336.39     3273.82     28.87 o 
  -1   5   1     3345.42     3290.75     23.93 o 
   0   5   1     3086.94     3060.09     32.10 o 
   1   5   1      107.07      100.96      5.93 o 
   2   5   1     1549.25     1531.90     14.66 o 
   3   5   1      757.74      740.63     10.47 o 
   4   5   1      763.31      783.49     15.22 o 
   5   5   1      847.84      904.48     31.92 o 
   6   5   1      451.37      427.85     15.99 o 
   7   5   1      121.28      126.20     22.85 o 
   8   5   1      139.15      144.32     26.53 o 
   9   5   1        2.56       10.49     15.99 o 
  10   5   1        5.63       15.56     12.96 o 
 -10   6   1        8.88       15.89     14.62 o 
  -9   6   1      145.23      160.03     21.85 o 
  -8   6   1        3.54       -6.87      8.00 o 
  -7   6   1        0.86        2.85      5.10 o 
  -6   6   1       18.42       18.49      5.33 o 
  -5   6   1      594.32      571.41     20.13 o 
  -4   6   1        0.65        2.66      3.43 o 
  -3   6   1     2973.98     3019.00     43.66 o 
  -2   6   1      523.82      535.12     10.48 o 
  -1   6   1      125.07      137.55      4.83 o 
   0   6   1     1223.01     1214.44     12.88 o 
   1   6   1     2710.74     2900.13     22.93 o 
   2   6   1     1523.28     1577.86     15.55 o 
   3   6   1     3162.95     3048.85     28.06 o 
   4   6   1      905.60      948.06     13.18 o 
   5   6   1      458.02      511.68     16.57 o 
   6   6   1        8.37       17.48      6.32 o 
   7   6   1      139.35      135.09     18.47 o 
   8   6   1       38.16       35.57     11.73 o 
   9   6   1       37.24       38.54     12.87 o 
  10   6   1        0.66       10.11     13.08 o 
 -10   7   1      148.07      160.40     57.16 o 
  -9   7   1        0.41       23.34     11.92 o 
  -8   7   1        2.14       -8.22      8.78 o 
  -7   7   1        0.86       -2.82      4.96 o 
  -6   7   1      189.45      210.91     13.42 o 
  -5   7   1       38.73       39.99      6.28 o 
  -4   7   1      187.14      196.38      8.46 o 
  -3   7   1      594.98      574.98     16.64 o 
  -2   7   1     6305.53     6103.58     48.46 o 
  -1   7   1     3447.52     3466.97     26.91 o 
   0   7   1      187.69      187.90      6.42 o 
   1   7   1     3075.48     3172.80     25.32 o 
   2   7   1      407.15      365.84      7.39 o 
   3   7   1        7.36        6.37      2.22 o 
   4   7   1     1368.84     1443.15     21.02 o 
   5   7   1       21.74       34.67      5.59 o 
   6   7   1      673.15      704.24     19.50 o 
   7   7   1       10.32       -0.99      8.67 o 
   8   7   1       26.37       25.45     10.95 o 
   9   7   1       50.37       30.06     14.07 o 
  10   7   1       44.75       53.48     15.33 o 
 -10   8   1        3.31       20.15     15.50 o 
  -9   8   1      105.67      125.94     21.71 o 
  -8   8   1       52.98       45.35     12.44 o 
  -7   8   1       72.08       50.05      7.64 o 
  -6   8   1      300.91      316.92     25.34 o 
  -5   8   1     1584.27     1580.02     25.76 o 
  -4   8   1      259.10      258.32     16.22 o 
  -3   8   1      245.89      226.10     14.78 o 
  -2   8   1       63.31       63.85      5.12 o 
  -1   8   1      867.58      836.20     11.58 o 
   0   8   1      758.45      805.66     13.04 o 
   1   8   1     1236.40     1164.20     13.99 o 
   2   8   1     1409.35     1504.14     16.28 o 
   3   8   1      467.66      412.04     11.02 o 
   4   8   1       36.17       40.83      5.47 o 
   5   8   1     1013.57      978.71     21.41 o 
   6   8   1       30.84       53.24      8.34 o 
   7   8   1      248.92      287.97     32.25 o 
   8   8   1       27.91       24.00     11.49 o 
   9   8   1        5.42        3.26     11.16 o 
  10   8   1        5.01       21.99     13.86 o 
 -10   9   1       14.71       34.40     16.98 o 
  -9   9   1        0.41       13.07     12.06 o 
  -8   9   1       95.34       98.83     15.12 o 
  -7   9   1       55.87       62.26      8.28 o 
  -6   9   1        3.96        2.98      4.96 o 
  -5   9   1       36.23       41.23      6.35 o 
  -4   9   1     2038.39     1998.43     26.97 o 
  -3   9   1       67.51       80.19      6.29 o 
  -2   9   1       85.89       92.94      6.33 o 
  -1   9   1     1678.58     1754.13     18.51 o 
   0   9   1     1558.93     1530.90     28.09 o 
   1   9   1      780.78      850.17     12.43 o 
   2   9   1      100.69       88.36      5.79 o 
   3   9   1        0.02        2.05      3.68 o 
   4   9   1     1139.56     1094.27     19.41 o 
   5   9   1      105.11      103.53      9.97 o 
   6   9   1      638.03      648.60     24.69 o 
   7   9   1       31.33       22.15     11.74 o 
   8   9   1       23.15       41.49     12.81 o 
   9   9   1       12.45       13.11     13.44 o 
 -10  10   1        1.13        1.64     13.31 o 
  -9  10   1       19.51       21.48     12.81 o 
  -8  10   1        7.26       12.78     11.49 o 
  -7  10   1       21.81       41.51      8.07 o 
  -6  10   1       46.24       36.46      7.07 o 
  -5  10   1      168.73      202.35     10.63 o 
  -4  10   1      221.29      217.50     10.19 o 
  -3  10   1     1104.85     1064.35     18.86 o 
  -2  10   1       95.47       87.29      6.36 o 
  -1  10   1     1283.03     1271.94     16.18 o 
   0  10   1     1134.33     1260.86     18.47 o 
   1  10   1      238.96      210.09      7.52 o 
   2  10   1      196.73      210.52      8.97 o 
   3  10   1      554.86      540.40     15.74 o 
   4  10   1        7.06        8.51      4.70 o 
   5  10   1      600.80      611.78     24.26 o 
   6  10   1        3.21        4.22      6.69 o 
   7  10   1      145.61      162.07     17.19 o 
   8  10   1       22.85       21.90     11.95 o 
   9  10   1        5.02        8.50     12.52 o 
  -9  11   1        4.34        3.68     12.94 o 
  -8  11   1       36.38       55.51     14.22 o 
  -7  11   1        0.15        5.11      6.58 o 
  -6  11   1       31.06       24.54      6.94 o 
  -5  11   1        8.72       10.55      5.65 o 
  -4  11   1      937.33      949.16     21.78 o 
  -3  11   1      700.11      732.85     21.16 o 
  -2  11   1      734.46      744.14     15.69 o 
  -1  11   1      838.32      819.61     13.38 o 
   0  11   1       63.13       56.16      8.96 o 
   1  11   1     1036.28     1060.93     15.35 o 
   2  11   1     1227.27     1212.21     24.43 o 
   3  11   1      157.89      186.16      9.55 o 
   4  11   1      453.70      440.63     13.82 o 
   5  11   1       51.51       60.77      8.41 o 
   6  11   1      115.69      137.22     19.13 o 
   7  11   1       41.39       58.07     17.45 o 
   8  11   1       56.41       60.69     14.56 o 
   9  11   1        2.76       -2.49     12.13 o 
  -9  12   1       33.48       19.39     18.78 o 
  -8  12   1       34.25       35.56     13.77 o 
  -7  12   1       72.84       65.87      9.38 o 
  -6  12   1      146.25      146.40     11.06 o 
  -5  12   1      242.78      225.53     11.95 o 
  -4  12   1       37.86       23.99      6.12 o 
  -3  12   1      376.87      382.12     12.58 o 
  -2  12   1       10.79        9.93      4.47 o 
  -1  12   1      807.53      781.89     16.17 o 
   0  12   1        2.92        2.16      3.31 o 
   1  12   1      496.03      462.53     12.85 o 
   2  12   1      518.06      553.66     15.81 o 
   3  12   1      132.87      136.80      8.87 o 
   4  12   1       66.45       73.60      8.24 o 
   5  12   1      318.22      327.26     17.36 o 
   6  12   1        8.04       10.06      7.80 o 
   7  12   1      123.57      141.32     27.52 o 
   8  12   1        2.57       12.62     12.79 o 
   9  12   1        2.29      -10.88     13.84 o 
  -9  13   1        1.38       -1.02     12.79 o 
  -8  13   1        1.81      -11.07     11.07 o 
  -7  13   1        0.26       -3.88      7.11 o 
  -6  13   1      604.95      595.63     19.89 o 
  -5  13   1       25.98       21.35      6.98 o 
  -4  13   1       55.05       52.14      7.44 o 
  -3  13   1       15.64        5.44      5.07 o 
  -2  13   1      878.71      894.68     24.35 o 
  -1  13   1        9.34        6.85      4.54 o 
   0  13   1       13.05       13.12      4.13 o 
   1  13   1       55.46       59.43      7.31 o 
   2  13   1     1204.40     1213.59     21.74 o 
   3  13   1       66.43       65.31      7.34 o 
   4  13   1      161.03      153.31     10.07 o 
   5  13   1       30.94       28.74      7.13 o 
   6  13   1       15.71       17.91      8.54 o 
   7  13   1        0.54      -10.15     10.15 o 
   8  13   1       30.00       14.98     13.09 o 
  -8  14   1        0.06       -8.50     17.37 o 
  -7  14   1       55.05       38.02     10.31 o 
  -6  14   1        0.70        4.86      6.78 o 
  -5  14   1      342.80      331.18     14.61 o 
  -4  14   1      114.92      104.72      9.28 o 
  -3  14   1      245.52      270.80     12.48 o 
  -2  14   1      192.03      198.13     15.50 o 
  -1  14   1      393.26      376.83     12.89 o 
   0  14   1        9.82       16.16      8.19 o 
   1  14   1      219.21      222.18     10.75 o 
   2  14   1      261.29      224.67     11.01 o 
   3  14   1      613.98      609.26     16.78 o 
   4  14   1       35.88       23.20      6.81 o 
   5  14   1        5.53        3.90      6.15 o 
   6  14   1       10.21       -0.28      8.26 o 
   7  14   1       14.46        7.16     11.98 o 
   8  14   1        0.52        6.09     12.60 o 
  -8  15   1       40.36       39.17     14.37 o 
  -7  15   1        0.10       -5.01      8.85 o 
  -6  15   1      199.83      198.95     13.35 o 
  -5  15   1      135.18      117.41     10.69 o 
  -4  15   1      315.00      311.93     13.97 o 
  -3  15   1      213.63      208.15     13.90 o 
  -2  15   1        4.13        5.63      5.54 o 
  -1  15   1       33.36       34.50      8.08 o 
   0  15   1      881.95      914.49     23.14 o 
   1  15   1       65.07       68.31      7.61 o 
   2  15   1      173.25      155.53     10.25 o 
   3  15   1        0.80       -0.11      5.60 o 
   4  15   1      173.97      179.80     11.72 o 
   5  15   1       77.71       67.46      9.34 o 
   6  15   1        1.00       -7.78      7.78 o 
   7  15   1       14.47       13.61     13.15 o 
   8  15   1       22.63       25.99     14.38 o 
  -8  16   1       13.40        4.45     40.01 o 
  -7  16   1      138.64      122.31     14.73 o 
  -6  16   1       65.08       66.28     10.21 o 
  -5  16   1      191.41      213.73     13.39 o 
  -4  16   1       13.35       28.39      7.50 o 
  -3  16   1      108.17      126.78     10.11 o 
  -2  16   1       10.94       15.45      6.32 o 
  -1  16   1       54.10       55.47      9.30 o 
   0  16   1       93.53      114.67     10.95 o 
   1  16   1      562.55      567.10     19.38 o 
   2  16   1       98.09      114.83      9.61 o 
   3  16   1      173.96      181.17     15.76 o 
   4  16   1        7.87       -0.02      6.16 o 
   5  16   1        6.39       10.18      7.23 o 
   6  16   1        0.75       -1.43      9.02 o 
   7  16   1        3.93       -2.81     12.06 o 
  -7  17   1       31.56       16.00     10.98 o 
  -6  17   1       83.82       76.97     11.00 o 
  -5  17   1       11.15        9.70      7.34 o 
  -4  17   1      141.67      144.07     13.77 o 
  -3  17   1       17.41       19.55      7.30 o 
  -2  17   1       70.61       76.71     10.30 o 
  -1  17   1        8.79        2.61      7.42 o 
   0  17   1      219.85      239.35     17.36 o 
   1  17   1       29.12       40.30      9.49 o 
   2  17   1      212.18      241.00     12.95 o 
   3  17   1      109.98       86.83      9.65 o 
   4  17   1      114.55      117.90     10.99 o 
   5  17   1       15.65       17.07      8.03 o 
   6  17   1        7.15        3.04      9.39 o 
   7  17   1        8.20        5.54     13.80 o 
  -7  18   1       53.67       58.88     16.36 o 
  -6  18   1       39.90       50.48     10.31 o 
  -5  18   1       78.56       76.02     10.59 o 
  -4  18   1       35.19       33.96     10.30 o 
  -3  18   1      111.12      112.14     13.08 o 
  -2  18   1        1.21       -1.04      7.15 o 
  -1  18   1        9.64        3.14      7.83 o 
   0  18   1       30.46       20.29      8.66 o 
   1  18   1      412.47      446.91     37.58 o 
   2  18   1       65.66       57.79     10.88 o 
   3  18   1      102.12      119.57     15.31 o 
   4  18   1        6.71        9.42      7.50 o 
   5  18   1        3.97       13.80      8.42 o 
   6  18   1       10.40       -8.06      9.66 o 
  -6  19   1       88.50       92.40     12.05 o 
  -5  19   1        4.68        7.67      8.34 o 
  -4  19   1        3.35        5.26      7.66 o 
  -3  19   1       12.99        7.22      8.20 o 
  -2  19   1      121.59      135.29     13.61 o 
  -1  19   1       25.05       30.35      9.58 o 
   0  19   1      133.65      145.57     13.44 o 
   1  19   1       26.62       32.42     10.05 o 
   2  19   1      138.84      150.70     14.24 o 
   3  19   1       12.87       12.52      8.79 o 
   4  19   1        1.50        5.43      7.81 o 
   5  19   1        0.02       -6.98      9.17 o 
   6  19   1       55.05       59.24     14.59 o 
  -5  20   1       25.32       35.10      9.94 o 
  -4  20   1        4.21        4.44      7.72 o 
  -3  20   1       10.33        9.85      9.96 o 
  -2  20   1        4.15        3.48      8.73 o 
  -1  20   1      160.87      180.81     21.27 o 
   0  20   1        0.58        1.33      8.28 o 
   1  20   1       30.52       45.53     10.76 o 
   2  20   1       26.57       32.37     10.52 o 
   3  20   1       98.12      135.84     15.20 o 
   4  20   1        1.25       -4.39      7.94 o 
   5  20   1       19.61       36.54     12.04 o 
  -5  21   1        0.11      -11.86     21.59 o 
  -4  21   1       29.35       23.27     13.15 o 
  -3  21   1        0.15        5.91      9.42 o 
  -2  21   1       44.68       37.29     11.13 o 
  -1  21   1        6.42        1.98      9.96 o 
   0  21   1       62.77       68.52     12.01 o 
   1  21   1        3.35        3.61      9.89 o 
   2  21   1       51.71       68.66     12.36 o 
   3  21   1        0.13        5.70      9.44 o 
   4  21   1       14.30       13.14     10.38 o 
  -3  22   1        4.60       22.99     10.90 o 
  -2  22   1        2.70       11.36     10.14 o 
  -1  22   1      141.70      133.26     15.20 o 
   0  22   1        1.13        0.36     15.71 o 
   1  22   1       18.49       28.50     10.99 o 
   2  22   1        1.72        5.81     10.12 o 
   3  22   1        8.33       11.21     13.26 o 
  -8   0   2       57.27       49.96     20.75 o 
  -6   0   2      768.76      723.25     26.76 o 
  -4   0   2     2209.39     2140.30     29.27 o 
  -2   0   2      177.43      184.09      7.66 o 
   0   0   2     2246.21     2560.94     51.87 o 
   2   0   2      661.47      676.05     16.58 o 
   4   0   2     2520.99     2446.94     52.59 o 
   6   0   2       36.39       22.02      8.61 o 
   8   0   2      312.07      365.41     41.07 o 
  10   0   2       12.73       22.44     25.83 o 
  -9   1   2       79.37       79.25     18.10 o 
  -8   1   2       80.21       85.18      8.25 o 
  -7   1   2      264.04      266.87     12.18 o 
  -6   1   2      113.72      116.84      7.19 o 
  -5   1   2     2745.74     2882.30     27.16 o 
  -4   1   2      289.74      295.38      7.35 o 
  -3   1   2      238.22      227.46      5.57 o 
  -2   1   2     3280.15     3326.14     28.16 o 
  -1   1   2     3830.35     3740.72     29.28 o 
   0   1   2     1655.70     1725.77     14.77 o 
   1   1   2    16639.23    16519.66    115.45 o 
   2   1   2     1199.84     1088.66     15.31 o 
   3   1   2      849.42      798.29      9.51 o 
   4   1   2      569.40      578.15      9.15 o 
   5   1   2      662.88      693.31     13.26 o 
   6   1   2       16.73        9.52      5.42 o 
   7   1   2       66.61       73.53     11.61 o 
   8   1   2        4.13        2.35      8.17 o 
   9   1   2       82.14       91.15     20.96 o 
  10   1   2        0.37       -1.70     16.02 o 
  -9   2   2        0.91        7.62     18.21 o 
  -8   2   2      235.30      240.28     11.79 o 
  -7   2   2       25.60       11.26      4.92 o 
  -6   2   2      161.49      142.98      6.89 o 
  -5   2   2       29.01       25.57      4.37 o 
  -4   2   2     2823.84     2937.60     27.66 o 
  -3   2   2       56.72       62.31      4.03 o 
  -2   2   2     2376.33     2292.66     22.89 o 
  -1   2   2    13477.46    13629.08     84.39 o 
   0   2   2     5472.62     5506.06     33.58 o 
   1   2   2    18525.43    19110.51    122.00 o 
   2   2   2    10841.17    10747.19     63.18 o 
   3   2   2     2196.42     2065.73     17.95 o 
   4   2   2      162.50      165.88      5.48 o 
   5   2   2      302.06      303.84     13.19 o 
   6   2   2      705.77      664.33     17.97 o 
   7   2   2       17.18       14.54     10.21 o 
   8   2   2       28.55       42.97     11.25 o 
   9   2   2       19.58        4.86     15.26 o 
  10   2   2       31.14       36.21     19.65 o 
  -9   3   2      225.03      194.06     19.43 o 
  -8   3   2       16.21        7.07      6.45 o 
  -7   3   2        3.79        4.47      5.17 o 
  -6   3   2       11.97        6.51      4.49 o 
  -5   3   2     1402.89     1391.51     23.14 o 
  -4   3   2      112.31      132.68      7.20 o 
  -3   3   2      703.81      683.08      9.54 o 
  -2   3   2        9.84       18.98      2.42 o 
  -1   3   2    15570.40    15428.77    102.38 o 
   0   3   2      204.86      230.36      5.11 o 
   1   3   2     3320.13     3422.01     23.88 o 
   2   3   2       18.42       18.38      4.23 o 
   3   3   2     3987.42     4014.19     29.64 o 
   4   3   2        5.14       14.59      2.90 o 
   5   3   2      151.35      154.95      8.00 o 
   6   3   2       16.08       20.53      6.11 o 
   7   3   2      322.70      325.29     19.03 o 
   8   3   2       55.67       44.67     11.30 o 
   9   3   2       60.38       80.90     22.86 o 
  10   3   2       11.54       46.49     20.75 o 
  -9   4   2        4.40        5.04      9.85 o 
  -8   4   2      191.68      180.56     19.54 o 
  -7   4   2       21.05       18.59      5.51 o 
  -6   4   2       97.24      111.54      7.73 o 
  -5   4   2       11.44        7.84      3.15 o 
  -4   4   2     1224.88     1216.59     18.90 o 
  -3   4   2      513.87      445.06      7.66 o 
  -2   4   2     8865.73     8601.78     52.98 o 
  -1   4   2       73.50       73.80      4.97 o 
   0   4   2        4.41        4.37      2.65 o 
   1   4   2       59.14       62.57      3.10 o 
   2   4   2     4315.03     4255.69     30.05 o 
   3   4   2      376.16      341.32      7.44 o 
   4   4   2        4.98        5.74      2.61 o 
   5   4   2       69.05       79.54      6.07 o 
   6   4   2     1097.60     1161.23     36.00 o 
   7   4   2       78.66       71.24     13.73 o 
   8   4   2        6.82       11.10     16.94 o 
   9   4   2        8.35       18.85     11.28 o 
  10   4   2       63.20       82.58     21.20 o 
 -10   5   2        0.16        8.89     15.24 o 
  -9   5   2       88.17       78.09     13.61 o 
  -8   5   2       10.29       13.03      6.62 o 
  -7   5   2      106.74      114.43      8.66 o 
  -6   5   2      324.88      336.10     11.85 o 
  -5   5   2        3.36        1.22      3.59 o 
  -4   5   2        0.16        0.53      2.32 o 
  -3   5   2     8687.59     8702.51     55.56 o 
  -2   5   2      289.65      298.24      6.05 o 
  -1   5   2     2523.73     2460.03     19.84 o 
   0   5   2       93.50       99.85      6.75 o 
   1   5   2      380.18      414.89      9.18 o 
   2   5   2       39.59       42.82      3.15 o 
   3   5   2     3111.67     3119.77     25.88 o 
   4   5   2        2.35        3.23      2.67 o 
   5   5   2      460.22      436.06     28.43 o 
   6   5   2        0.03       -6.62      6.62 o 
   7   5   2       63.21       78.18     14.71 o 
   8   5   2       49.76       37.24     14.96 o 
   9   5   2       91.93       82.55     14.72 o 
  10   5   2       14.17        7.61     12.88 o 
 -10   6   2       81.28      103.31     24.56 o 
  -9   6   2        6.30        2.80     17.57 o 
  -8   6   2       66.77       57.72      8.23 o 
  -7   6   2       94.34       91.72      9.25 o 
  -6   6   2      179.84      184.67      9.74 o 
  -5   6   2        0.70        0.00      3.66 o 
  -4   6   2     1154.75      991.54     16.69 o 
  -3   6   2       24.71       36.45      4.51 o 
  -2   6   2     1348.85     1548.26     15.24 o 
  -1   6   2      335.17      372.08      7.09 o 
   0   6   2     5313.82     5234.15     37.89 o 
   1   6   2      214.53      217.68      5.90 o 
   2   6   2      224.14      240.10      6.22 o 
   3   6   2        1.85        6.67      2.70 o 
   4   6   2     2748.31     2693.34     25.40 o 
   5   6   2       17.64       21.24      5.98 o 
   6   6   2       31.28       29.92      9.73 o 
   7   6   2       11.92       16.75      9.89 o 
   8   6   2      385.25      359.00     22.49 o 
   9   6   2       11.10       11.46     12.16 o 
  10   6   2        0.14       18.26     13.79 o 
 -10   7   2       24.08       11.86     17.78 o 
  -9   7   2       66.92       56.14     15.35 o 
  -8   7   2      150.08      136.13     13.27 o 
  -7   7   2      179.97      191.13     14.28 o 
  -6   7   2      193.40      217.45     11.28 o 
  -5   7   2        3.36        2.96      4.20 o 
  -4   7   2      279.56      286.14      9.82 o 
  -3   7   2     2890.72     2818.75     29.61 o 
  -2   7   2      489.19      526.83      9.13 o 
  -1   7   2     3377.94     3442.22     27.19 o 
   0   7   2      603.02      571.94     11.51 o 
   1   7   2     3035.96     3191.54     42.45 o 
   2   7   2       11.42        7.67      2.54 o 
   3   7   2        2.87        1.83      2.49 o 
   4   7   2       11.42        8.32      3.84 o 
   5   7   2     1308.19     1262.41     24.55 o 
   6   7   2       27.14       13.25      8.84 o 
   7   7   2      128.86      145.50     15.80 o 
   8   7   2        5.06       -1.99      9.99 o 
   9   7   2        0.37        2.40     10.98 o 
  10   7   2        6.89        6.75     14.07 o 
 -10   8   2       29.17       -1.27     17.36 o 
  -9   8   2       13.91       -0.22     11.09 o 
  -8   8   2      243.76      255.42     13.49 o 
  -7   8   2       57.99       63.96      8.11 o 
  -6   8   2        1.92        0.88      4.75 o 
  -5   8   2       18.03        8.13      4.67 o 
  -4   8   2      938.38      920.38     19.34 o 
  -3   8   2      684.84      650.73     14.44 o 
  -2   8   2     1437.67     1434.73     19.35 o 
  -1   8   2      412.18      364.98      7.86 o 
   0   8   2     3366.55     3353.68     27.84 o 
   1   8   2       91.12      107.09      4.95 o 
   2   8   2     1414.19     1390.96     16.29 o 
   3   8   2     2020.64     2091.88     25.60 o 
   4   8   2      455.78      464.19     12.38 o 
   5   8   2     2090.85     2130.65     33.45 o 
   6   8   2      106.95      121.87     14.14 o 
   7   8   2      289.75      294.01     35.17 o 
   8   8   2      107.25      180.92     18.82 o 
   9   8   2        0.05        2.62     11.94 o 
 -10   9   2        2.34       28.37     19.05 o 
  -9   9   2       85.31       94.83     43.19 o 
  -8   9   2       43.66       35.49      8.13 o 
  -7   9   2       42.18       49.12      8.13 o 
  -6   9   2      245.31      271.29     16.40 o 
  -5   9   2      586.68      595.78     16.04 o 
  -4   9   2       27.66       36.63      5.63 o 
  -3   9   2      453.99      494.43     12.61 o 
  -2   9   2       42.22       60.35      5.62 o 
  -1   9   2     1187.08     1163.56     14.89 o 
   0   9   2      171.27      177.05      6.47 o 
   1   9   2     2170.52     2144.36     21.74 o 
   2   9   2       18.18       16.57      3.39 o 
   3   9   2     1301.33     1289.02     20.19 o 
   4   9   2        1.55       -3.43      3.91 o 
   5   9   2       11.81       23.06      6.70 o 
   6   9   2       14.32        7.45      9.13 o 
   7   9   2      328.19      361.24     27.26 o 
   8   9   2       53.82       50.59     13.84 o 
   9   9   2        1.81        0.24     12.61 o 
 -10  10   2       17.26       15.67     18.63 o 
  -9  10   2        0.07        4.00     12.44 o 
  -8  10   2       94.98       97.91     12.12 o 
  -7  10   2        0.08       -2.63      6.09 o 
  -6  10   2      207.92      230.75     17.27 o 
  -5  10   2      164.25      185.98     12.69 o 
  -4  10   2      166.11      166.99      9.28 o 
  -3  10   2       14.58       13.51      4.54 o 
  -2  10   2      799.85      754.38     15.14 o 
  -1  10   2       25.29       15.11      3.14 o 
   0  10   2     3165.52     3113.53     28.40 o 
   1  10   2        0.15        2.70      3.08 o 
   2  10   2      785.11      770.85     20.47 o 
   3  10   2        1.60       -1.35      3.97 o 
   4  10   2        1.26        1.09      4.37 o 
   5  10   2       35.38       30.06      7.73 o 
   6  10   2      585.37      566.89     24.86 o 
   7  10   2        5.03        9.31     10.12 o 
   8  10   2        9.69       17.83     15.36 o 
   9  10   2       11.75       17.93     13.61 o 
  -9  11   2       22.02       37.36     16.92 o 
  -8  11   2       19.26       24.05     10.14 o 
  -7  11   2      410.53      409.75     21.48 o 
  -6  11   2        7.46        7.15      6.01 o 
  -5  11   2       25.66       30.76      7.59 o 
  -4  11   2      673.55      653.06     16.20 o 
  -3  11   2      811.77      829.28     17.30 o 
  -2  11   2      364.30      344.09     11.17 o 
  -1  11   2      181.56      179.83     14.68 o 
   0  11   2       33.08       29.01      4.13 o 
   1  11   2     2759.12     2682.09     33.39 o 
   2  11   2       40.10       51.52      6.03 o 
   3  11   2      277.39      292.84     11.26 o 
   4  11   2       88.62       82.59      7.55 o 
   5  11   2       11.68       27.44      8.08 o 
   6  11   2       85.84       96.13     14.75 o 
   7  11   2      233.58      220.96     20.57 o 
   8  11   2       24.55       28.13     12.48 o 
   9  11   2        6.83       18.73     13.29 o 
  -9  12   2        1.25        7.78     13.91 o 
  -8  12   2        5.47        3.46     14.44 o 
  -7  12   2        6.92        9.73      7.31 o 
  -6  12   2      674.42      653.17     18.78 o 
  -5  12   2       51.16       53.01      7.62 o 
  -4  12   2       32.73       49.77      6.86 o 
  -3  12   2        4.74       -2.38      4.60 o 
  -2  12   2      271.69      279.01     19.20 o 
  -1  12   2        3.97        1.86      4.14 o 
   0  12   2     1405.10     1381.17     18.73 o 
   1  12   2        2.86        9.02      4.71 o 
   2  12   2       12.40        6.99      5.10 o 
   3  12   2      337.51      318.52     12.22 o 
   4  12   2     1098.90     1059.14     23.73 o 
   5  12   2      630.54      601.78     20.11 o 
   6  12   2       14.93       29.47     11.87 o 
   7  12   2       23.86       21.36     17.72 o 
   8  12   2      153.63      139.28     19.14 o 
   9  12   2        4.02       19.48     32.60 o 
  -9  13   2        4.86       -5.39     19.90 o 
  -8  13   2        1.52        6.41      9.76 o 
  -7  13   2      296.81      303.09     15.36 o 
  -6  13   2        7.21        7.21      7.02 o 
  -5  13   2       43.76       47.92      8.59 o 
  -4  13   2      134.16      137.47     13.52 o 
  -3  13   2      463.91      426.82     15.20 o 
  -2  13   2       99.16       88.66      9.14 o 
  -1  13   2        6.24        1.61      4.48 o 
   0  13   2       16.64       23.05      4.56 o 
   1  13   2     1635.60     1666.48     25.21 o 
   2  13   2      605.90      584.61     15.70 o 
   3  13   2       68.64       73.85      7.71 o 
   4  13   2      236.35      213.82     13.17 o 
   5  13   2       83.61       92.38     11.21 o 
   6  13   2       66.31       64.98     14.19 o 
   7  13   2       44.21       55.85     14.73 o 
   8  13   2       19.32       12.19     12.47 o 
  -8  14   2       55.69       55.58     13.63 o 
  -7  14   2       14.49       20.38      7.91 o 
  -6  14   2      123.80      117.92     10.85 o 
  -5  14   2       28.67       21.16      7.12 o 
  -4  14   2      275.10      297.96     13.47 o 
  -3  14   2        1.05        7.69      5.35 o 
  -2  14   2       42.05       35.93      7.62 o 
  -1  14   2       64.51       58.17      6.81 o 
   0  14   2      530.20      552.04     17.81 o 
   1  14   2      166.41      166.10     10.45 o 
   2  14   2       57.41       63.55      7.55 o 
   3  14   2        0.45        5.64      5.60 o 
   4  14   2      263.26      243.66     12.56 o 
   5  14   2       51.33       45.59      9.95 o 
   6  14   2       51.26       76.17     14.96 o 
   7  14   2        8.49      -10.82     10.82 o 
   8  14   2       25.51       32.30     14.51 o 
  -8  15   2        1.54       -3.02     11.52 o 
  -7  15   2       46.75       47.36      9.70 o 
  -6  15   2        1.25       -6.32      6.32 o 
  -5  15   2      431.08      414.55     18.38 o 
  -4  15   2       18.84       15.14      6.37 o 
  -3  15   2        8.86        6.40      5.83 o 
  -2  15   2       19.34       10.95      5.69 o 
  -1  15   2      716.36      769.34     18.11 o 
   0  15   2       24.23       15.44      7.21 o 
   1  15   2       13.12        9.28      5.80 o 
   2  15   2       15.90       12.92      5.87 o 
   3  15   2      657.45      625.14     24.24 o 
   4  15   2       96.65       92.68      9.50 o 
   5  15   2       17.84       23.98      9.47 o 
   6  15   2       17.93       20.90     17.70 o 
   7  15   2        9.48       -8.68     11.77 o 
  -8  16   2       11.12        5.63     13.78 o 
  -7  16   2        0.72        9.09      8.60 o 
  -6  16   2       40.57       50.57     10.14 o 
  -5  16   2       33.71       36.28      8.43 o 
  -4  16   2      416.12      391.99     25.03 o 
  -3  16   2       54.26       55.90      9.72 o 
  -2  16   2       35.87       47.40      8.63 o 
  -1  16   2        0.08        4.06      6.37 o 
   0  16   2        1.26       -1.32      6.61 o 
   1  16   2       26.19       10.83      7.49 o 
   2  16   2      624.24      637.17     23.63 o 
   3  16   2        0.57       -0.96      6.10 o 
   4  16   2       14.98       20.69      7.20 o 
   5  16   2       13.30       11.75      8.73 o 
   6  16   2       63.01       55.46     14.74 o 
   7  16   2        2.27        4.66     12.86 o 
  -7  17   2        6.98        5.25      9.06 o 
  -6  17   2        2.52        0.21      7.76 o 
  -5  17   2      185.63      166.56     12.56 o 
  -4  17   2       10.78        0.07      8.06 o 
  -3  17   2       81.20       89.91      9.43 o 
  -2  17   2      133.40      124.78     10.16 o 
  -1  17   2       40.94       55.12      9.66 o 
   0  17   2      378.62      402.69     18.36 o 
   1  17   2      160.70      154.63     13.08 o 
   2  17   2      138.86      167.52     11.59 o 
   3  17   2       52.28       69.55      9.37 o 
   4  17   2        2.14       -4.25      6.22 o 
   5  17   2       76.96       77.58     12.26 o 
   6  17   2       55.31       61.01     15.79 o 
  -7  18   2       11.74       13.49     10.63 o 
  -6  18   2      104.02      101.71     12.25 o 
  -5  18   2       12.55       17.78      9.36 o 
  -4  18   2       33.72       40.59     10.19 o 
  -3  18   2       43.79       43.52      8.34 o 
  -2  18   2      136.75      149.04     13.23 o 
  -1  18   2       80.16       70.55     10.64 o 
   0  18   2       16.35       41.71     11.37 o 
   1  18   2       31.23       34.62      9.20 o 
   2  18   2      176.54      181.17     14.87 o 
   3  18   2        4.22        4.96      7.23 o 
   4  18   2       79.92       89.99     10.86 o 
   5  18   2       29.07       28.62     10.57 o 
   6  18   2        3.49       15.72     13.35 o 
  -6  19   2        8.29       18.94     10.62 o 
  -5  19   2       59.36       65.73     12.27 o 
  -4  19   2       21.60       11.88      7.95 o 
  -3  19   2      173.68      153.27     12.32 o 
  -2  19   2       37.26       44.36     10.50 o 
  -1  19   2        0.74        0.77      8.19 o 
   0  19   2        0.65        6.98     10.08 o 
   1  19   2      159.88      178.27     15.22 o 
   2  19   2        4.66       11.38      9.29 o 
   3  19   2       57.67       67.06     12.77 o 
   4  19   2        0.91       17.23      8.54 o 
   5  19   2       66.83       61.62     12.93 o 
   6  19   2        8.73        0.85     18.63 o 
  -5  20   2       22.20       21.27      8.90 o 
  -4  20   2       65.04       82.16     11.01 o 
  -3  20   2        2.25        5.96      8.34 o 
  -2  20   2       18.50       23.88      9.52 o 
  -1  20   2        2.78        4.55      8.84 o 
   0  20   2      126.17      141.53     14.00 o 
   1  20   2        1.16        4.80      8.76 o 
   2  20   2       96.87      132.13     14.11 o 
   3  20   2        9.06       -3.72      8.53 o 
   4  20   2       14.09       22.22      9.38 o 
   5  20   2        3.20       -7.22     24.35 o 
  -4  21   2       11.12        8.26     12.10 o 
  -3  21   2        1.13        4.77      9.44 o 
  -2  21   2       16.52       12.72      9.98 o 
  -1  21   2      236.93      240.15     32.39 o 
   0  21   2        1.80       11.54      9.71 o 
   1  21   2       11.23       12.31     10.69 o 
   2  21   2        0.27       -8.39      9.18 o 
   3  21   2       54.92       35.44     11.33 o 
   4  21   2        1.11        2.09     12.10 o 
  -3  22   2       19.01       28.66     10.83 o 
  -2  22   2       66.56       57.49     12.02 o 
  -1  22   2        1.76        5.55      9.62 o 
   0  22   2       74.53       90.93     13.47 o 
   1  22   2        0.73        5.04      9.87 o 
   2  22   2       36.05       29.20     11.36 o 
   3  22   2        0.39       14.42     13.13 o 
  -9   0   3      218.39      225.26     25.40 o 
  -7   0   3      134.22      175.47     19.69 o 
  -5   0   3     1910.11     1828.21     30.92 o 
  -3   0   3      416.31      424.88     20.41 o 
  -1   0   3    14461.60    14432.58    137.40 o 
   1   0   3     2967.12     3150.87     42.38 o 
   3   0   3     5988.01     6135.61     78.81 o 
   5   0   3      168.67      190.94     14.57 o 
   7   0   3      271.20      235.19     19.09 o 
   9   0   3       53.31       47.00     25.40 o 
  -9   1   3       20.89       16.09     13.97 o 
  -8   1   3      205.59      225.08     17.06 o 
  -7   1   3        0.18       -4.70      4.70 o 
  -6   1   3        3.05        1.96      3.90 o 
  -5   1   3      237.64      234.16      7.48 o 
  -4   1   3     1921.64     1890.48     19.13 o 
  -3   1   3      484.71      468.49      7.80 o 
  -2   1   3     2876.97     2824.77     31.71 o 
  -1   1   3       65.40       77.86      3.96 o 
   0   1   3      300.35      282.86      7.25 o 
   1   1   3      141.62      147.81      4.53 o 
   2   1   3     7078.54     7066.55     59.05 o 
   3   1   3      119.28      113.40     11.55 o 
   4   1   3       22.96       22.64      4.79 o 
   5   1   3      198.65      224.00     15.03 o 
   6   1   3      702.04      727.86     19.56 o 
   7   1   3       35.85       34.23      7.86 o 
   8   1   3      169.80      187.02     17.05 o 
   9   1   3        0.88       -5.10     14.82 o 
  10   1   3        5.81        1.48     17.60 o 
  -9   2   3       23.13       40.06     11.76 o 
  -8   2   3       43.89       49.54     10.92 o 
  -7   2   3      217.71      240.18     12.23 o 
  -6   2   3       37.19       48.87      5.47 o 
  -5   2   3      248.47      256.37      9.42 o 
  -4   2   3        0.87        0.53      2.56 o 
  -3   2   3     3799.10     3753.06     39.77 o 
  -2   2   3     1317.26     1288.39     13.27 o 
  -1   2   3      119.89      120.32      4.18 o 
   0   2   3     5883.56     5895.25     37.11 o 
   1   2   3     1013.06     1004.38     15.37 o 
   2   2   3      105.98      102.22      4.38 o 
   3   2   3     2563.14     2477.06     23.82 o 
   4   2   3       24.76       35.14      3.90 o 
   5   2   3      789.41      789.48     22.25 o 
   6   2   3      188.13      167.80     12.35 o 
   7   2   3      127.39      177.46     15.11 o 
   8   2   3       69.35       61.45     12.79 o 
   9   2   3       18.58        0.94     19.48 o 
  10   2   3        0.78       -0.66     16.09 o 
  -9   3   3        0.43       -5.74     12.91 o 
  -8   3   3       45.27       54.47      8.50 o 
  -7   3   3      114.56      137.77     11.20 o 
  -6   3   3      293.32      264.16      8.89 o 
  -5   3   3      250.26      269.45      8.01 o 
  -4   3   3     2458.04     2408.85     24.54 o 
  -3   3   3      319.71      358.81      7.17 o 
  -2   3   3     1433.31     1396.39     13.57 o 
  -1   3   3     1593.51     1661.64     14.67 o 
   0   3   3      937.76      935.61     10.37 o 
   1   3   3       31.78       25.84      2.91 o 
   2   3   3       60.01       59.23      3.15 o 
   3   3   3        5.93        5.94      2.40 o 
   4   3   3     7404.90     7316.38     56.63 o 
   5   3   3        0.20       -0.54      4.22 o 
   6   3   3       12.08        6.61      5.31 o 
   7   3   3        0.50       14.48      8.47 o 
   8   3   3       89.92       88.05     14.21 o 
   9   3   3        0.26       -3.39     11.90 o 
  10   3   3       35.99       50.80     26.04 o 
  -9   4   3        2.10        5.50     14.40 o 
  -8   4   3       24.02       13.25      8.01 o 
  -7   4   3      481.92      549.98     16.47 o 
  -6   4   3      371.75      360.04     17.09 o 
  -5   4   3      389.65      358.44      8.96 o 
  -4   4   3      528.18      511.33     10.33 o 
  -3   4   3     4132.11     4065.28     30.59 o 
  -2   4   3      525.86      490.77      8.99 o 
  -1   4   3       54.22       62.87      3.26 o 
   0   4   3       42.22       44.12      3.16 o 
   1   4   3     1757.34     1630.69     15.50 o 
   2   4   3     3889.29     4099.95     30.09 o 
   3   4   3     2067.07     2056.94     20.29 o 
   4   4   3     1454.40     1465.12     20.73 o 
   5   4   3     1118.49     1079.90     46.85 o 
   6   4   3        2.08       -2.08      7.32 o 
   7   4   3        2.79       -8.04      8.04 o 
   8   4   3       56.84       77.53     16.28 o 
   9   4   3       93.31       96.30     21.10 o 
  10   4   3        3.26       13.82     38.95 o 
  -9   5   3        8.85       15.59     10.92 o 
  -8   5   3      232.54      256.32     13.75 o 
  -7   5   3       10.90       12.80      5.72 o 
  -6   5   3      538.90      502.62     14.08 o 
  -5   5   3        7.11        8.48      4.31 o 
  -4   5   3      328.82      319.39      8.31 o 
  -3   5   3      969.10      876.66     11.74 o 
  -2   5   3     4953.14     5034.22     35.36 o 
  -1   5   3     1030.57     1037.77     15.75 o 
   0   5   3       75.95       94.21      4.23 o 
   1   5   3     2071.13     2218.39     19.71 o 
   2   5   3     1042.93     1011.39     12.85 o 
   3   5   3       20.99       22.57      3.28 o 
   4   5   3     2052.55     1969.58     30.29 o 
   5   5   3      125.35      104.31     20.49 o 
   6   5   3      111.58      136.87     39.55 o 
   7   5   3       47.60       40.70     13.59 o 
   8   5   3        2.20       17.50     10.53 o 
   9   5   3        0.94        0.16     10.77 o 
  10   5   3       38.65       32.33     41.71 o 
  -9   6   3      268.24      278.16     23.29 o 
  -8   6   3       26.18       29.24      7.49 o 
  -7   6   3       34.77       32.31      6.90 o 
  -6   6   3      220.63      257.96     11.24 o 
  -5   6   3     1757.03     1710.89     24.34 o 
  -4   6   3      284.89      295.62      9.69 o 
  -3   6   3      219.66      225.59      6.16 o 
  -2   6   3       91.77       86.85      7.20 o 
  -1   6   3     4397.75     4267.22     31.67 o 
   0   6   3      390.31      433.24     13.03 o 
   1   6   3      567.66      542.01     10.19 o 
   2   6   3      209.64      229.04      6.58 o 
   3   6   3      858.80      858.17     12.50 o 
   4   6   3      156.93      149.20      7.24 o 
   5   6   3      284.55      307.19     30.99 o 
   6   6   3       11.62       10.08     10.90 o 
   7   6   3       20.20       22.43     10.09 o 
   8   6   3        1.19        6.74     10.87 o 
   9   6   3       68.28       85.82     16.22 o 
  10   6   3        0.75       12.28     18.21 o 
  -9   7   3        3.29       12.82     11.20 o 
  -8   7   3      110.25      115.42     11.02 o 
  -7   7   3       81.21       80.54      8.52 o 
  -6   7   3      590.24      545.80     15.21 o 
  -5   7   3       60.17       63.34      6.40 o 
  -4   7   3      387.02      366.20     10.81 o 
  -3   7   3       13.24       13.75      2.81 o 
  -2   7   3     4547.26     4428.73     33.65 o 
  -1   7   3        0.08        3.27      2.37 o 
   0   7   3        3.11        2.82      2.40 o 
   1   7   3      637.24      732.24     11.27 o 
   2   7   3     2657.30     2713.84     24.80 o 
   3   7   3       57.39       53.42      4.21 o 
   4   7   3      200.12      190.59     17.54 o 
   5   7   3      398.40      426.03     20.36 o 
   6   7   3       10.40       11.34      9.03 o 
   7   7   3       71.33       76.91     13.98 o 
   8   7   3       52.00       82.21     23.17 o 
   9   7   3        2.34        6.96     12.46 o 
  -9   8   3      135.23      166.54     18.62 o 
  -8   8   3       44.62       50.75     12.65 o 
  -7   8   3      530.98      532.80     16.44 o 
  -6   8   3       32.01       30.41      6.50 o 
  -5   8   3       20.72       30.03      5.72 o 
  -4   8   3      378.08      393.17     11.72 o 
  -3   8   3     1703.30     1650.73     22.31 o 
  -2   8   3     1116.18     1077.66     14.06 o 
  -1   8   3     2434.29     2353.82     22.40 o 
   0   8   3      432.74      455.88      9.24 o 
   1   8   3      969.57      956.78     13.61 o 
   2   8   3       31.42       38.06      3.96 o 
   3   8   3      338.41      302.61      9.17 o 
   4   8   3       56.31       47.31      6.96 o 
   5   8   3        1.32        2.21      7.17 o 
   6   8   3       47.18       44.58     11.33 o 
   7   8   3      276.49      342.04     25.27 o 
   8   8   3        4.61        1.91     10.69 o 
   9   8   3       10.03        6.54     12.53 o 
  -9   9   3       14.90       17.85     11.33 o 
  -8   9   3      192.64      187.93     13.68 o 
  -7   9   3        0.11       -0.95      5.93 o 
  -6   9   3      418.98      403.77     14.85 o 
  -5   9   3      159.38      157.85      9.42 o 
  -4   9   3      627.75      687.72     23.41 o 
  -3   9   3      852.07      856.70     16.21 o 
  -2   9   3       28.99       40.96      3.88 o 
  -1   9   3       28.59       30.22      3.65 o 
   0   9   3     7400.70     7406.29     51.99 o 
   1   9   3      394.20      405.26     11.65 o 
   2   9   3       75.45       71.20      8.10 o 
   3   9   3       90.80       94.69      7.38 o 
   4   9   3       40.07       53.64      8.07 o 
   5   9   3        3.15        6.49      7.90 o 
   6   9   3      127.83      131.25     15.10 o 
   7   9   3        8.10       17.76     11.20 o 
   8   9   3       75.37       67.73     15.39 o 
   9   9   3        1.64       12.70     12.43 o 
  -9  10   3        3.27       -4.14     10.68 o 
  -8  10   3        1.86        6.45      7.52 o 
  -7  10   3     1132.45     1121.70     24.44 o 
  -6  10   3       14.57        6.91      5.80 o 
  -5  10   3      118.95      112.64      8.73 o 
  -4  10   3       16.74       11.69      4.75 o 
  -3  10   3     1608.88     1545.79     34.84 o 
  -2  10   3       23.71       17.90      5.41 o 
  -1  10   3      851.85      853.93     13.63 o 
   0  10   3      321.76      319.76      8.87 o 
   1  10   3     1675.85     1864.39     21.33 o 
   2  10   3       12.50       15.80      3.64 o 
   3  10   3       44.54       53.66      6.12 o 
   4  10   3       74.95       71.70     12.16 o 
   5  10   3       45.47       56.43     17.99 o 
   6  10   3       10.61       20.32     15.97 o 
   7  10   3      113.87      128.58     16.74 o 
   8  10   3        5.91       12.70     11.58 o 
   9  10   3       38.75       41.63     16.17 o 
  -9  11   3        0.83        5.80     11.57 o 
  -8  11   3      218.14      209.34     21.27 o 
  -7  11   3        5.78        6.93      6.63 o 
  -6  11   3      191.18      209.48     12.04 o 
  -5  11   3       45.14       61.89      7.45 o 
  -4  11   3       71.19       74.52     12.10 o 
  -3  11   3       11.45       22.05      5.30 o 
  -2  11   3      561.08      537.59     13.54 o 
  -1  11   3      691.89      688.70     12.85 o 
   0  11   3     2111.90     2102.51     23.55 o 
   1  11   3        1.70        1.77      4.66 o 
   2  11   3      505.42      461.14     13.17 o 
   3  11   3       34.62       21.34      5.49 o 
   4  11   3       13.09       22.01      6.88 o 
   5  11   3       32.34       28.85     10.42 o 
   6  11   3      265.34      283.59     20.49 o 
   7  11   3        1.78       -0.65     10.87 o 
   8  11   3       62.50       52.83     15.28 o 
  -9  12   3       63.22       80.87     23.29 o 
  -8  12   3        7.20       11.37      8.78 o 
  -7  12   3       90.34       92.79     10.28 o 
  -6  12   3       11.05       22.33      7.34 o 
  -5  12   3      402.39      435.09     14.98 o 
  -4  12   3       19.01       24.96      6.85 o 
  -3  12   3       33.32       26.11      5.91 o 
  -2  12   3      106.50      118.13     11.64 o 
  -1  12   3     1453.62     1405.09     22.19 o 
   0  12   3     1403.75     1434.89     19.68 o 
   1  12   3      960.25      949.71     16.16 o 
   2  12   3      206.85      224.84     10.80 o 
   3  12   3       28.43       30.56      6.19 o 
   4  12   3       41.37       31.67      9.74 o 
   5  12   3      188.21      206.91     17.75 o 
   6  12   3        5.57        5.71     10.20 o 
   7  12   3       80.81      123.13     40.24 o 
   8  12   3        0.06        9.56     13.53 o 
  -9  13   3        0.05       15.24     19.48 o 
  -8  13   3       51.58       40.51     13.85 o 
  -7  13   3        0.41       -2.70      7.45 o 
  -6  13   3      247.91      250.37     13.65 o 
  -5  13   3       23.10       20.53      7.64 o 
  -4  13   3       16.08        2.03     10.11 o 
  -3  13   3      434.18      427.99     13.78 o 
  -2  13   3      942.27      894.30     19.81 o 
  -1  13   3      166.55      182.55      9.63 o 
   0  13   3      586.84      561.71     12.89 o 
   1  13   3      620.12      599.05     15.41 o 
   2  13   3      225.63      230.02     10.95 o 
   3  13   3      341.65      342.05     13.41 o 
   4  13   3      132.90      125.85     11.48 o 
   5  13   3       16.20       18.93     10.73 o 
   6  13   3      134.74      122.72     16.58 o 
   7  13   3        2.82      -10.56     11.79 o 
   8  13   3       26.07        8.69     12.91 o 
  -8  14   3       21.71       16.79     11.40 o 
  -7  14   3       16.94       19.86     10.59 o 
  -6  14   3       70.50       90.28     11.81 o 
  -5  14   3      299.20      308.74     17.11 o 
  -4  14   3      282.75      275.12     12.83 o 
  -3  14   3       78.87      101.96      8.80 o 
  -2  14   3       60.25       62.31      7.29 o 
  -1  14   3      307.86      349.80     12.77 o 
   0  14   3       92.03       77.06      7.57 o 
   1  14   3      149.62      138.85      9.36 o 
   2  14   3       11.30        2.04      5.62 o 
   3  14   3      608.42      602.90     17.22 o 
   4  14   3        2.77       -4.21      7.27 o 
   5  14   3       59.95       55.84     13.44 o 
   6  14   3       18.03       16.65     11.99 o 
   7  14   3       36.47       33.50     15.04 o 
  -8  15   3        0.39        8.72     10.92 o 
  -7  15   3       31.18       33.61     11.60 o 
  -6  15   3       31.44       34.16      9.60 o 
  -5  15   3       31.75       35.14      9.16 o 
  -4  15   3      263.46      251.74     12.86 o 
  -3  15   3       86.91       88.23      8.80 o 
  -2  15   3       57.94       61.66      7.70 o 
  -1  15   3       72.92       79.11      8.04 o 
   0  15   3      400.67      425.76     20.17 o 
   1  15   3       19.61       15.33      6.18 o 
   2  15   3      100.81      101.90      9.25 o 
   3  15   3        5.54        3.80      6.17 o 
   4  15   3      269.05      261.50     15.87 o 
   5  15   3        0.03        4.16     10.78 o 
   6  15   3       62.06       72.98     15.93 o 
   7  15   3        3.21       -0.67     13.09 o 
  -8  16   3        1.36       -0.92     11.22 o 
  -7  16   3       58.72       60.14     14.14 o 
  -6  16   3        7.81       22.45      9.17 o 
  -5  16   3        7.37        8.30      7.02 o 
  -4  16   3       94.08       71.74      9.08 o 
  -3  16   3      414.94      376.80     15.04 o 
  -2  16   3       59.38       64.02      8.22 o 
  -1  16   3        7.75       10.12      9.35 o 
   0  16   3       74.27       73.30      9.97 o 
   1  16   3      229.89      238.53     23.04 o 
   2  16   3       25.31       22.67      7.01 o 
   3  16   3      173.88      160.44     11.54 o 
   4  16   3        7.37       -0.92      8.30 o 
   5  16   3      200.03      190.86     19.37 o 
   6  16   3        0.79      -11.23     11.23 o 
   7  16   3        9.79        2.74     12.88 o 
  -7  17   3       15.70       25.27     10.28 o 
  -6  17   3        6.63        6.86      8.18 o 
  -5  17   3        0.11        1.49      6.83 o 
  -4  17   3      285.46      265.19     17.49 o 
  -3  17   3       19.89       11.94      6.53 o 
  -2  17   3       80.13       80.86      9.17 o 
  -1  17   3       10.44       17.79      9.53 o 
   0  17   3        4.60        8.96      7.84 o 
   1  17   3        5.61        1.59      7.21 o 
   2  17   3      312.93      311.44     14.76 o 
   3  17   3       21.81       11.07      7.16 o 
   4  17   3      154.90      167.18     15.58 o 
   5  17   3       31.24       23.56     13.46 o 
   6  17   3       23.57       19.81     13.68 o 
  -7  18   3       11.30       12.08     12.30 o 
  -6  18   3        0.03        3.75      7.99 o 
  -5  18   3      140.50      124.62     12.01 o 
  -4  18   3        0.40        8.07      7.38 o 
  -3  18   3      129.90      106.25     10.47 o 
  -2  18   3        8.23        9.73      8.06 o 
  -1  18   3       26.80       38.96      9.62 o 
   0  18   3       19.49       11.81      8.68 o 
   1  18   3      156.42      158.33     13.59 o 
   2  18   3       22.66       23.62     10.08 o 
   3  18   3       75.92       84.16     10.27 o 
   4  18   3       25.66       13.27      9.67 o 
   5  18   3       66.20       46.89     13.90 o 
   6  18   3        6.49        4.66     16.51 o 
  -6  19   3        8.28       17.70     10.22 o 
  -5  19   3       10.41       20.00      8.69 o 
  -4  19   3       72.66       73.71     10.41 o 
  -3  19   3        0.12        4.73      6.89 o 
  -2  19   3      119.30      121.51     19.61 o 
  -1  19   3       64.85       56.28     18.15 o 
   0  19   3       23.99       19.77      9.45 o 
   1  19   3       14.15       14.92      9.24 o 
   2  19   3      127.83      133.08     13.73 o 
   3  19   3       12.62        5.21      8.78 o 
   4  19   3       29.28       26.78     11.31 o 
   5  19   3        1.84       -0.76     11.62 o 
  -5  20   3       63.84       67.49     11.19 o 
  -4  20   3        1.95       13.53      8.45 o 
  -3  20   3       20.25       17.18      9.59 o 
  -2  20   3       84.82       61.24     13.63 o 
  -1  20   3      179.57      233.94     18.62 o 
   0  20   3        0.43        9.96      9.27 o 
   1  20   3       15.57       18.32      9.93 o 
   2  20   3        0.40       -3.36      8.62 o 
   3  20   3       68.90       56.21     14.18 o 
   4  20   3        0.43        5.11     10.27 o 
  -4  21   3       81.57       78.55     22.25 o 
  -3  21   3        3.58       17.71     10.14 o 
  -2  21   3       14.22       14.30      9.69 o 
  -1  21   3       31.67       33.06     11.06 o 
   0  21   3      102.23      132.74     14.50 o 
   1  21   3        0.43        5.23      9.78 o 
   2  21   3       22.07       21.23     10.53 o 
   3  21   3        8.04        9.18     10.17 o 
  -3  22   3       35.61       21.72     16.09 o 
  -2  22   3        7.18        4.43      9.05 o 
  -1  22   3       59.28       45.76     11.35 o 
   0  22   3       15.52       27.37     10.95 o 
   1  22   3       59.08       70.52     16.26 o 
   2  22   3        0.80        6.63     11.01 o 
  -8   0   4        5.23      -10.16     10.16 o 
  -6   0   4     1237.75     1165.65     24.52 o 
  -4   0   4      478.19      424.39     15.70 o 
  -2   0   4    11545.86    11755.35    120.11 o 
   0   0   4      645.66      651.88     12.14 o 
   2   0   4     3657.96     3754.85     54.43 o 
   4   0   4     1220.41     1160.24     30.92 o 
   6   0   4      110.91      122.54     20.11 o 
   8   0   4      146.39      132.53     31.33 o 
  -9   1   4        3.96       -1.57      8.47 o 
  -8   1   4      112.80      144.96     12.01 o 
  -7   1   4      262.56      313.89     13.89 o 
  -6   1   4      352.70      339.95     12.02 o 
  -5   1   4      576.28      527.62     10.56 o 
  -4   1   4      109.43      146.95      8.34 o 
  -3   1   4     4956.40     4863.56     34.32 o 
  -2   1   4      722.32      813.48     13.46 o 
  -1   1   4       75.96       79.11      6.43 o 
   0   1   4       47.74       54.63      3.31 o 
   1   1   4     3592.50     3574.44     27.36 o 
   2   1   4      391.57      405.63     10.93 o 
   3   1   4      919.31      892.76     17.62 o 
   4   1   4      215.12      207.45     10.19 o 
   5   1   4      979.58      969.48     21.56 o 
   6   1   4       17.19       11.44      6.18 o 
   7   1   4       25.30       24.74      7.68 o 
   8   1   4       33.42       34.88     11.85 o 
   9   1   4       39.21       43.65     19.60 o 
  -9   2   4        0.13       -3.60      8.98 o 
  -8   2   4       31.03       27.61      8.13 o 
  -7   2   4       49.22       49.53      8.15 o 
  -6   2   4      934.81      917.91     18.38 o 
  -5   2   4      186.92      194.21     13.05 o 
  -4   2   4      726.00      744.11     11.35 o 
  -3   2   4     1010.66     1053.53     12.39 o 
  -2   2   4      660.43      593.36     11.50 o 
  -1   2   4     1485.40     1368.04     13.17 o 
   0   2   4     4793.72     4918.92     33.40 o 
   1   2   4      233.62      266.61      7.35 o 
   2   2   4      808.27      778.42     11.47 o 
   3   2   4       70.02       58.08      5.71 o 
   4   2   4     2213.90     2170.99     34.76 o 
   5   2   4      177.77      175.05     10.66 o 
   6   2   4        1.41        1.96      5.84 o 
   7   2   4        7.93       13.15      8.45 o 
   8   2   4       79.41       90.18     14.42 o 
   9   2   4       65.93       58.73     19.93 o 
  -9   3   4       55.90       68.66     10.75 o 
  -8   3   4       42.52       53.77      9.51 o 
  -7   3   4      173.91      154.17     21.77 o 
  -6   3   4      701.39      750.49     13.98 o 
  -5   3   4      685.01      653.22     11.85 o 
  -4   3   4      147.37      184.04     10.34 o 
  -3   3   4     1519.58     1565.52     16.00 o 
  -2   3   4     3332.33     3688.00     27.37 o 
  -1   3   4     2535.25     2375.58     19.72 o 
   0   3   4      731.02      742.87      9.92 o 
   1   3   4     2269.16     2353.46     20.01 o 
   2   3   4      831.82      906.17     11.29 o 
   3   3   4      910.82      823.02     12.87 o 
   4   3   4      115.55      119.32      8.35 o 
   5   3   4      140.50      160.81     13.45 o 
   6   3   4      339.47      320.45     17.97 o 
   7   3   4      238.11      251.48     18.50 o 
   8   3   4       20.39       10.61     10.53 o 
   9   3   4        0.40       12.76     14.23 o 
  -9   4   4       52.30       47.83     10.68 o 
  -8   4   4      139.64      154.15     16.37 o 
  -7   4   4      664.89      629.23     20.74 o 
  -6   4   4      269.54      278.53     10.89 o 
  -5   4   4        0.39       -1.59      3.12 o 
  -4   4   4     1027.23     1002.97     13.76 o 
  -3   4   4       61.51       66.57      4.50 o 
  -2   4   4      753.00      712.74      9.98 o 
  -1   4   4      551.51      563.70     10.45 o 
   0   4   4     5566.82     5373.43     37.19 o 
   1   4   4     1883.23     2085.27     19.69 o 
   2   4   4       80.17       57.61      4.36 o 
   3   4   4      136.29      140.30     15.23 o 
   4   4   4     1330.26     1339.78     26.54 o 
   5   4   4     1135.97     1131.00     44.62 o 
   6   4   4       57.84       95.87     14.53 o 
   7   4   4       38.35       49.27     13.31 o 
   8   4   4        3.99        9.52     10.35 o 
   9   4   4        0.80       17.36     12.98 o 
 -10   5   4       70.59       41.07     20.32 o 
  -9   5   4       27.02       40.86     10.16 o 
  -8   5   4      204.58      194.82     14.09 o 
  -7   5   4      344.96      337.68     16.42 o 
  -6   5   4       11.04        3.65      4.97 o 
  -5   5   4      894.27      960.14     17.36 o 
  -4   5   4      376.78      386.84      8.79 o 
  -3   5   4        4.42        1.64      2.43 o 
  -2   5   4     2521.41     2563.16     22.40 o 
  -1   5   4     3899.17     4007.70     30.41 o 
   0   5   4      853.71      823.27     11.34 o 
   1   5   4      637.67      608.39      9.84 o 
   2   5   4        1.68        8.14      2.61 o 
   3   5   4      744.57      709.37     15.43 o 
   4   5   4      110.36      110.23     12.22 o 
   5   5   4      589.23      594.81     26.93 o 
   6   5   4      646.90      623.11     33.87 o 
   7   5   4       11.94       -7.88      7.88 o 
   8   5   4       49.53       48.62     13.39 o 
   9   5   4      121.93      132.30     27.59 o 
 -10   6   4       70.63       30.91     19.05 o 
  -9   6   4        6.95       -0.29      7.77 o 
  -8   6   4       79.53       89.53     11.37 o 
  -7   6   4      357.38      330.27     16.51 o 
  -6   6   4      569.02      558.97     16.76 o 
  -5   6   4       18.88       28.76      5.28 o 
  -4   6   4      412.35      380.94     11.56 o 
  -3   6   4      213.23      227.43      6.72 o 
  -2   6   4      980.17      978.85     12.95 o 
  -1   6   4        0.04        2.07      2.34 o 
   0   6   4      552.31      502.69      9.29 o 
   1   6   4      654.20      775.68     11.71 o 
   2   6   4      795.22      805.54     12.14 o 
   3   6   4      146.31      147.10      9.47 o 
   4   6   4      362.38      405.57     13.62 o 
   5   6   4     1126.63     1078.88     38.53 o 
   6   6   4      192.82      164.30     24.65 o 
   7   6   4      127.30      112.86     15.38 o 
   8   6   4       41.07       48.98     13.48 o 
   9   6   4        0.04        8.70     13.07 o 
 -10   7   4        6.80       24.56     19.05 o 
  -9   7   4       44.69       44.03     10.74 o 
  -8   7   4      120.79      116.85     12.75 o 
  -7   7   4      681.65      720.23     23.45 o 
  -6   7   4        0.36       -2.73      4.89 o 
  -5   7   4       67.30       72.31      6.78 o 
  -4   7   4      180.03      190.75      8.65 o 
  -3   7   4     1023.36      873.64     16.65 o 
  -2   7   4       53.58       60.16      4.22 o 
  -1   7   4      481.90      514.83      9.72 o 
   0   7   4      542.07      605.15     10.58 o 
   1   7   4      516.14      456.05      9.97 o 
   2   7   4       14.01       13.69      3.34 o 
   3   7   4      454.14      466.94     10.05 o 
   4   7   4      612.31      616.97     28.46 o 
   5   7   4      337.65      374.49     46.55 o 
   6   7   4       95.64       71.78     12.50 o 
   7   7   4       26.13       34.61     12.37 o 
   8   7   4        6.73       23.40     11.81 o 
   9   7   4       81.56       70.96     17.26 o 
 -10   8   4        7.14       -4.66     16.94 o 
  -9   8   4       38.86       19.19      9.51 o 
  -8   8   4      222.30      225.34     15.56 o 
  -7   8   4       36.53       28.96      9.94 o 
  -6   8   4      307.80      336.16     14.38 o 
  -5   8   4       84.04       83.17      7.69 o 
  -4   8   4      293.06      276.09     10.15 o 
  -3   8   4       51.93       66.98      5.87 o 
  -2   8   4     1133.84     1096.13     21.46 o 
  -1   8   4       75.80       91.92      5.13 o 
   0   8   4      173.53      139.64      6.15 o 
   1   8   4       76.08       98.08      7.61 o 
   2   8   4      347.45      332.43      8.66 o 
   3   8   4        1.74        2.73      3.09 o 
   4   8   4      236.84      228.79     15.25 o 
   5   8   4        0.02       -2.00      7.36 o 
   6   8   4      296.31      334.63     21.53 o 
   7   8   4        6.84       -1.26      9.38 o 
   8   8   4       34.68       38.09     16.46 o 
   9   8   4        8.64        0.44     12.16 o 
 -10   9   4        3.97        3.39     17.78 o 
  -9   9   4       78.44       87.19     13.42 o 
  -8   9   4        3.51       10.00      8.47 o 
  -7   9   4      241.27      262.31     16.37 o 
  -6   9   4        0.09        2.92      5.87 o 
  -5   9   4      406.50      452.54     13.73 o 
  -4   9   4      208.44      231.01     15.18 o 
  -3   9   4       65.10       79.11      6.42 o 
  -2   9   4      203.04      210.54      7.24 o 
  -1   9   4      982.55      910.62     19.77 o 
   0   9   4      161.44      159.42      6.69 o 
   1   9   4      153.72      148.65      6.52 o 
   2   9   4       10.59       12.18      3.56 o 
   3   9   4     1083.70     1043.48     18.41 o 
   4   9   4      159.92      135.56     32.25 o 
   5   9   4        0.83       -2.40      7.89 o 
   6   9   4       63.71       96.56     31.24 o 
   7   9   4      256.44      263.17     21.31 o 
   8   9   4        4.55       22.47     12.55 o 
   9   9   4       11.68       14.82     19.05 o 
  -9  10   4        3.99       -2.13      9.09 o 
  -8  10   4      299.99      263.64     17.92 o 
  -7  10   4       14.19        3.25      7.40 o 
  -6  10   4       56.33       60.75      8.91 o 
  -5  10   4      140.95      119.44      8.88 o 
  -4  10   4      327.30      330.28     19.90 o 
  -3  10   4       70.90       68.06      6.52 o 
  -2  10   4      697.67      705.39     15.01 o 
  -1  10   4       50.53       52.05      4.80 o 
   0  10   4      475.55      452.45     11.21 o 
   1  10   4      172.97      175.72      7.92 o 
   2  10   4      380.62      361.22     10.10 o 
   3  10   4       16.75       12.71      5.00 o 
   4  10   4       25.06       26.26      9.38 o 
   5  10   4       22.04       31.84     11.40 o 
   6  10   4      468.90      473.52     31.20 o 
   7  10   4        2.12      -13.19     13.19 o 
   8  10   4        7.54        3.17     11.40 o 
  -9  11   4       47.36       62.61     12.93 o 
  -8  11   4        2.33       19.13      9.51 o 
  -7  11   4       52.63       50.32     10.65 o 
  -6  11   4       71.51       73.59      9.56 o 
  -5  11   4      677.59      614.72     16.75 o 
  -4  11   4       38.74       57.44      6.97 o 
  -3  11   4        6.06        1.29      4.30 o 
  -2  11   4       21.43       17.11      4.91 o 
  -1  11   4     2498.51     2473.07     26.34 o 
   0  11   4       86.34       80.11      5.81 o 
   1  11   4      109.34      104.60      6.59 o 
   2  11   4      353.84      329.08     14.47 o 
   3  11   4       18.89       22.61      5.63 o 
   4  11   4      451.76      420.72     17.48 o 
   5  11   4      536.50      506.94     45.44 o 
   6  11   4       27.07       20.56     11.31 o 
   7  11   4       38.53       67.53     14.67 o 
   8  11   4       14.63       32.86     15.11 o 
  -9  12   4        0.00       -1.80     10.02 o 
  -8  12   4       45.30       44.13     12.60 o 
  -7  12   4        2.89        7.53      7.95 o 
  -6  12   4      277.78      287.49     16.87 o 
  -5  12   4      185.20      190.41     11.20 o 
  -4  12   4       49.20       53.24      8.82 o 
  -3  12   4      342.46      327.35     12.10 o 
  -2  12   4      693.45      723.17     20.49 o 
  -1  12   4       84.54       79.46      7.14 o 
   0  12   4      413.22      403.57     11.02 o 
   1  12   4      127.25      148.26      7.66 o 
   2  12   4      567.68      550.77     15.05 o 
   3  12   4      175.82      185.34     10.34 o 
   4  12   4       48.59       62.64      9.45 o 
   5  12   4       33.03       21.18     12.27 o 
   6  12   4      125.55      116.10     17.07 o 
   7  12   4        7.26      -10.86     10.86 o 
   8  12   4       20.38       10.98     12.97 o 
  -9  13   4        5.87        8.43     13.13 o 
  -8  13   4        2.52        0.88      9.73 o 
  -7  13   4       73.23       85.52     12.52 o 
  -6  13   4        5.14       13.56      7.49 o 
  -5  13   4      125.15      151.75     10.67 o 
  -4  13   4       38.17       47.78      7.21 o 
  -3  13   4      317.37      304.72     13.58 o 
  -2  13   4      405.77      379.35     12.85 o 
  -1  13   4      705.21      681.57     19.70 o 
   0  13   4      739.25      704.51     16.63 o 
   1  13   4      492.63      555.08     19.18 o 
   2  13   4      141.45      142.61      9.50 o 
   3  13   4        3.70        0.81      5.27 o 
   4  13   4       55.69       53.66      9.69 o 
   5  13   4      392.16      386.95     50.11 o 
   6  13   4        5.18        1.86     11.66 o 
   7  13   4       16.56       14.19     17.12 o 
  -8  14   4       38.97       39.12     11.70 o 
  -7  14   4       60.68       47.53     11.31 o 
  -6  14   4       51.70       50.40      9.64 o 
  -5  14   4       25.01       14.76      6.69 o 
  -4  14   4      177.70      199.87     14.05 o 
  -3  14   4        6.20       10.76      5.79 o 
  -2  14   4      286.56      305.64     12.72 o 
  -1  14   4        1.61        3.05      5.12 o 
   0  14   4      882.22      896.94     22.57 o 
   1  14   4       10.10        8.00      5.63 o 
   2  14   4      115.89      119.10      9.47 o 
   3  14   4        1.47        4.87      6.19 o 
   4  14   4      108.17      108.74     11.62 o 
   5  14   4       68.68       64.31     13.59 o 
   6  14   4       85.64       69.62     15.80 o 
   7  14   4       14.89       15.99     13.60 o 
  -8  15   4        3.87       -1.80      9.76 o 
  -7  15   4       32.64       28.58     10.87 o 
  -6  15   4        1.78        7.37      8.14 o 
  -5  15   4       14.70       19.76      9.09 o 
  -4  15   4        0.03        1.12      5.80 o 
  -3  15   4      506.91      524.99     16.29 o 
  -2  15   4      347.26      368.24     14.20 o 
  -1  15   4      470.44      477.45     15.06 o 
   0  15   4      616.61      595.91     19.31 o 
   1  15   4       63.64       53.49      7.69 o 
   2  15   4       60.96       69.58      8.50 o 
   3  15   4      461.74      444.96     23.22 o 
   4  15   4       37.69       33.88      9.59 o 
   5  15   4        8.57        6.95     11.20 o 
   6  15   4        0.62        5.14     12.34 o 
   7  15   4       52.25       58.00     30.54 o 
  -7  16   4        2.61       15.56     10.65 o 
  -6  16   4        5.92        9.10      8.24 o 
  -5  16   4        1.08        5.18      6.78 o 
  -4  16   4      271.40      279.01     13.93 o 
  -3  16   4       67.07       61.69      8.70 o 
  -2  16   4      135.41      131.03     10.19 o 
  -1  16   4        3.43       -3.65      7.00 o 
   0  16   4      401.36      366.47     35.32 o 
   1  16   4        4.04        9.61      7.01 o 
   2  16   4      182.51      204.98     16.98 o 
   3  16   4        7.34        5.40      8.38 o 
   4  16   4       92.71       89.31     12.14 o 
   5  16   4        0.38       -2.60     11.80 o 
   6  16   4       16.14       12.91     13.00 o 
  -7  17   4        1.03        5.44     10.08 o 
  -6  17   4        7.99        3.82      8.64 o 
  -5  17   4       38.62       35.82     11.54 o 
  -4  17   4       92.74       80.10      9.90 o 
  -3  17   4      302.25      275.24     17.19 o 
  -2  17   4        3.62       12.99      6.91 o 
  -1  17   4      157.58      176.58     16.20 o 
   0  17   4       17.59       20.14      8.01 o 
   1  17   4      188.98      206.85     24.20 o 
   2  17   4       29.73       29.97      8.20 o 
   3  17   4      133.23      155.46     16.81 o 
   4  17   4        1.33        2.38      8.83 o 
   5  17   4        9.98       -6.82     11.51 o 
   6  17   4        0.18      -11.41     11.41 o 
  -6  18   4       11.94        5.97      9.51 o 
  -5  18   4        0.02       -0.84      8.40 o 
  -4  18   4       46.19       46.74      9.14 o 
  -3  18   4       32.30       21.75      7.79 o 
  -2  18   4      354.90      398.01     33.33 o 
  -1  18   4       25.12       29.72      8.96 o 
   0  18   4       43.40       37.68     22.00 o 
   1  18   4       14.75       11.61      8.91 o 
   2  18   4      110.33      135.27     13.26 o 
   3  18   4       10.21       20.14      9.29 o 
   4  18   4       61.84       42.62     11.33 o 
   5  18   4        5.59       11.69     13.57 o 
  -6  19   4        1.32       -2.70      9.86 o 
  -5  19   4       27.75       32.67     11.18 o 
  -4  19   4        1.28        3.15      7.69 o 
  -3  19   4      134.60      135.52     13.21 o 
  -2  19   4       67.81       60.40     10.98 o 
  -1  19   4       15.02       20.81      9.01 o 
   0  19   4       12.46       14.07      8.73 o 
   1  19   4      209.27      210.81     20.75 o 
   2  19   4        1.82       -6.54      8.48 o 
   3  19   4       27.71       36.36     13.40 o 
   4  19   4        6.29       -6.10     11.36 o 
   5  19   4       29.08       14.40     20.32 o 
  -5  20   4        0.71        9.83     11.12 o 
  -4  20   4       90.56      101.74     11.83 o 
  -3  20   4        0.77       -6.32      8.18 o 
  -2  20   4       57.82       52.30     11.41 o 
  -1  20   4       20.19       18.81      9.44 o 
   0  20   4       33.42       23.92     10.11 o 
   1  20   4        3.93        6.58      9.54 o 
   2  20   4       42.91       31.56     12.65 o 
   3  20   4        0.03       -4.19     11.59 o 
  -4  21   4       15.06       21.99     17.06 o 
  -3  21   4       49.60       48.36     11.27 o 
  -2  21   4       30.39       37.14     11.03 o 
  -1  21   4       13.47       10.38      9.36 o 
   0  21   4        0.30        5.97      9.45 o 
   1  21   4       59.10       66.58     12.68 o 
   2  21   4        0.10       -0.37      8.98 o 
   3  21   4       12.43       18.63     17.36 o 
  -2  22   4        8.09        7.56     15.23 o 
  -1  22   4        2.41       -3.57     12.09 o 
   0  22   4       23.69       35.80     11.53 o 
   1  22   4        0.45       15.59     11.51 o 
  -7   0   5      953.48      946.75     29.69 o 
  -5   0   5     1667.34     1571.55     58.85 o 
  -3   0   5       39.06       24.35      5.69 o 
  -1   0   5     1468.12     1429.74     19.81 o 
   1   0   5     3620.78     3777.45     39.95 o 
   3   0   5     3767.04     3718.44     66.69 o 
   5   0   5      928.13      866.62     43.19 o 
   7   0   5      399.69      400.81     51.02 o 
   9   0   5       21.44       12.70     24.98 o 
 -10   1   5        0.55       -9.74     13.97 o 
  -9   1   5       95.60       87.75     14.66 o 
  -8   1   5      302.11      328.38     20.30 o 
  -7   1   5      301.86      330.05     15.95 o 
  -6   1   5     1134.61     1111.60     23.69 o 
  -5   1   5        2.30        1.89      3.70 o 
  -4   1   5      712.95      623.94     19.75 o 
  -3   1   5       80.36      109.31      6.68 o 
  -2   1   5       36.20       31.09      3.98 o 
  -1   1   5     1147.60     1090.85     13.73 o 
   0   1   5     4609.91     4428.00     34.77 o 
   1   1   5      324.59      339.21      6.85 o 
   2   1   5     1784.08     1737.86     24.91 o 
   3   1   5      132.56      134.82      8.33 o 
   4   1   5      263.00      263.31     12.06 o 
   5   1   5      138.36      139.85     16.75 o 
   6   1   5        1.77        1.86      6.29 o 
   7   1   5        0.02        0.85      6.85 o 
   8   1   5       40.62       35.90     12.13 o 
   9   1   5       12.85        3.99     15.72 o 
 -10   2   5       10.51       15.67     17.36 o 
  -9   2   5       93.14      111.41     16.16 o 
  -8   2   5        7.90       14.32      7.64 o 
  -7   2   5      628.10      611.70     20.39 o 
  -6   2   5        1.03       12.37      5.58 o 
  -5   2   5      423.72      446.14     15.83 o 
  -4   2   5      416.89      417.19     13.28 o 
  -3   2   5      951.48      912.09     20.80 o 
  -2   2   5     2085.81     2176.36     21.41 o 
  -1   2   5     1060.65     1035.08     13.03 o 
   0   2   5     1070.22     1047.91     12.56 o 
   1   2   5     5265.34     5355.79     40.19 o 
   2   2   5     1005.68     1055.82     14.56 o 
   3   2   5        8.03       10.13      6.17 o 
   4   2   5      174.44      196.29     10.68 o 
   5   2   5      273.22      269.00     13.24 o 
   6   2   5       36.17       18.61      7.11 o 
   7   2   5       58.57       66.73     12.94 o 
   8   2   5        4.35        4.69      9.96 o 
   9   2   5       24.07       34.89     19.61 o 
 -10   3   5      253.94      201.67     36.84 o 
  -9   3   5       23.34       19.81      8.51 o 
  -8   3   5      152.88      134.58     17.18 o 
  -7   3   5       34.24       33.92      8.03 o 
  -6   3   5     2808.46     2739.61     35.08 o 
  -5   3   5      230.59      206.01     12.23 o 
  -4   3   5      191.52      190.34      8.19 o 
  -3   3   5      341.87      374.69     10.82 o 
  -2   3   5     1770.62     1585.50     19.92 o 
  -1   3   5     1231.31     1320.10     14.32 o 
   0   3   5     1172.31     1227.18     14.07 o 
   1   3   5       43.61       37.69      3.35 o 
   2   3   5      632.85      592.14      9.47 o 
   3   3   5      375.38      370.81     12.50 o 
   4   3   5      386.95      406.98     13.97 o 
   5   3   5      242.59      202.00     11.93 o 
   6   3   5      169.88      159.06     12.03 o 
   7   3   5       16.69       11.44      9.70 o 
   8   3   5       20.74       25.79     11.64 o 
   9   3   5       46.85       45.61     17.76 o 
 -10   4   5        0.89       27.02     13.16 o 
  -9   4   5       45.34       39.69     10.02 o 
  -8   4   5        2.57        4.46      7.40 o 
  -7   4   5       90.30      105.16     11.03 o 
  -6   4   5      163.55      145.72     11.27 o 
  -5   4   5     1109.38     1130.24     20.27 o 
  -4   4   5       97.91      114.48      6.87 o 
  -3   4   5     1118.28      999.92     12.94 o 
  -2   4   5      369.99      439.72      8.08 o 
  -1   4   5      310.34      300.26      7.07 o 
   0   4   5       22.29       30.68      3.50 o 
   1   4   5     2680.54     2558.82     22.95 o 
   2   4   5       35.10       31.78      3.30 o 
   3   4   5       25.73       33.79      5.68 o 
   4   4   5      270.06      299.51     23.52 o 
   5   4   5     1597.51     1582.71     32.85 o 
   6   4   5        3.27       20.45     11.69 o 
   7   4   5        3.06      -10.10     10.10 o 
   8   4   5        6.63       24.61     11.15 o 
   9   4   5       60.38       53.64     14.86 o 
 -10   5   5       59.95       87.76     13.77 o 
  -9   5   5        0.68        4.32      8.55 o 
  -8   5   5      149.73      123.39     14.63 o 
  -7   5   5       20.59       31.42      8.12 o 
  -6   5   5        2.81        9.71      5.97 o 
  -5   5   5      161.87      170.47     11.47 o 
  -4   5   5     2054.22     2030.32     21.40 o 
  -3   5   5      554.39      613.37     10.43 o 
  -2   5   5      325.88      294.96     10.04 o 
  -1   5   5       17.92       41.59      4.05 o 
   0   5   5     1967.73     2013.56     20.17 o 
   1   5   5       16.50       27.80      3.39 o 
   2   5   5      454.80      408.08     11.30 o 
   3   5   5        3.23        0.36      4.28 o 
   4   5   5      123.64      117.52      8.97 o 
   5   5   5       96.09       91.22      9.37 o 
   6   5   5      788.11      798.22     34.12 o 
   7   5   5        0.12        1.04      8.78 o 
   8   5   5        1.92        3.02     10.96 o 
   9   5   5       15.56       20.00     16.19 o 
 -10   6   5        2.09        3.65     10.05 o 
  -9   6   5       23.27       25.98      9.70 o 
  -8   6   5        2.22        6.29      7.77 o 
  -7   6   5       23.49       15.27      9.09 o 
  -6   6   5        0.10       -0.16      5.48 o 
  -5   6   5     1055.79     1074.65     38.93 o 
  -4   6   5        0.02        5.12      3.11 o 
  -3   6   5       20.67        6.55      2.99 o 
  -2   6   5       46.21       44.37      3.89 o 
  -1   6   5     3870.99     3930.43     31.87 o 
   0   6   5      505.99      505.07      9.86 o 
   1   6   5      121.17      147.67      5.97 o 
   2   6   5      177.16      168.79      6.39 o 
   3   6   5     2037.95     2033.65     30.32 o 
   4   6   5       36.71       43.45     10.04 o 
   5   6   5      197.54      188.30     15.75 o 
   6   6   5        0.06       -0.22      9.39 o 
   7   6   5      144.91      165.93     21.55 o 
   8   6   5        1.56        8.49     11.87 o 
   9   6   5        1.38       15.49     13.83 o 
 -10   7   5        0.66        4.06     10.05 o 
  -9   7   5       41.63       31.54     10.34 o 
  -8   7   5      287.48      273.14     17.19 o 
  -7   7   5      353.98      327.92     19.51 o 
  -6   7   5        2.43        9.58      6.66 o 
  -5   7   5      418.82      395.00     16.29 o 
  -4   7   5      926.69      910.14     22.71 o 
  -3   7   5      229.31      227.50      9.77 o 
  -2   7   5      775.89      752.08     12.21 o 
  -1   7   5        0.30       -1.15      2.71 o 
   0   7   5      752.50      715.45     12.06 o 
   1   7   5       76.69       79.15      5.08 o 
   2   7   5      649.92      635.78     11.77 o 
   3   7   5        2.82       -1.40      4.28 o 
   4   7   5      495.42      493.35     16.12 o 
   5   7   5       14.14       11.00      8.36 o 
   6   7   5      177.67      167.10     16.91 o 
   7   7   5        0.18       21.36     13.23 o 
   8   7   5       62.55       95.81     19.43 o 
   9   7   5        0.01       -9.74     17.36 o 
 -10   8   5       11.12        2.56     10.23 o 
  -9   8   5       51.03       52.05     14.86 o 
  -8   8   5       30.38       31.69      9.59 o 
  -7   8   5       36.96       51.10     10.02 o 
  -6   8   5       10.40        3.14      6.59 o 
  -5   8   5      197.31      206.78     11.25 o 
  -4   8   5       13.50       15.29      4.74 o 
  -3   8   5      873.32      827.01     13.50 o 
  -2   8   5      357.46      335.40      8.75 o 
  -1   8   5      365.34      324.16      8.71 o 
   0   8   5      421.97      454.91     10.09 o 
   1   8   5      557.99      534.88     11.13 o 
   2   8   5      182.30      182.01      7.37 o 
   3   8   5      739.00      733.77     15.51 o 
   4   8   5      110.78      130.17     13.32 o 
   5   8   5      223.42      251.31     20.11 o 
   6   8   5       23.12       15.20     10.60 o 
   7   8   5      189.47      210.79     19.74 o 
   8   8   5       11.10       16.96     12.89 o 
   9   8   5        0.23       15.24     18.63 o 
 -10   9   5       21.51       20.87     11.15 o 
  -9   9   5        0.52        9.05      9.04 o 
  -8   9   5       44.48       60.59     11.52 o 
  -7   9   5       11.14        9.39      9.76 o 
  -6   9   5      452.53      451.03     27.92 o 
  -5   9   5       62.92       61.81      7.88 o 
  -4   9   5      109.22      115.66      7.75 o 
  -3   9   5       59.07       72.22      8.20 o 
  -2   9   5     2313.91     2277.05     24.23 o 
  -1   9   5      161.95      173.62     11.27 o 
   0   9   5      492.50      466.41     13.57 o 
   1   9   5        0.67       -3.19      3.19 o 
   2   9   5      324.04      335.07     10.09 o 
   3   9   5      126.10      122.37     21.88 o 
   4   9   5      452.37      410.14     24.32 o 
   5   9   5      189.93      175.21     30.36 o 
   6   9   5      107.24      123.15     15.97 o 
   7   9   5        3.08       -1.92     10.62 o 
   8   9   5       81.86      132.78     32.49 o 
  -9  10   5        1.56        7.81      9.86 o 
  -8  10   5        8.00        4.70      8.35 o 
  -7  10   5      196.06      206.71     20.18 o 
  -6  10   5        1.28        4.22      7.16 o 
  -5  10   5      159.09      161.24     10.96 o 
  -4  10   5       75.58       90.04      7.56 o 
  -3  10   5      496.24      509.03     13.55 o 
  -2  10   5      277.46      260.24      8.73 o 
  -1  10   5      279.73      279.42      9.00 o 
   0  10   5       52.25       57.28      5.39 o 
   1  10   5     1203.48     1200.58     17.86 o 
   2  10   5       26.62       21.04      4.57 o 
   3  10   5       15.98       17.84      7.09 o 
   4  10   5       30.16       26.02      9.80 o 
   5  10   5      552.93      512.96     70.81 o 
   6  10   5        0.21        2.24     10.77 o 
   7  10   5       16.59       11.87     12.24 o 
   8  10   5        5.10       10.37     13.46 o 
  -9  11   5       20.39       17.18     10.54 o 
  -8  11   5       57.92       86.99     17.52 o 
  -7  11   5        8.24       -3.55      8.22 o 
  -6  11   5       90.69      106.36     12.25 o 
  -5  11   5        4.46       13.90      7.84 o 
  -4  11   5      740.34      777.73     17.93 o 
  -3  11   5       81.53       92.28      7.85 o 
  -2  11   5       12.50        6.41      4.49 o 
  -1  11   5     1003.65     1004.50     19.28 o 
   0  11   5     1072.54     1096.45     17.51 o 
   1  11   5       64.29       78.11      6.22 o 
   2  11   5      274.44      268.82     13.98 o 
   3  11   5        0.07        4.92      6.22 o 
   4  11   5       89.58       91.08     13.20 o 
   5  11   5        4.28       14.21     10.92 o 
   6  11   5      194.43      201.73     19.71 o 
   7  11   5        0.76       10.65     12.78 o 
   8  11   5        8.35       13.50     13.96 o 
  -9  12   5       27.88       30.71     11.94 o 
  -8  12   5        0.11        3.21      9.58 o 
  -7  12   5      122.05      150.03     16.90 o 
  -6  12   5       20.53       16.95     11.27 o 
  -5  12   5      173.06      188.75     12.52 o 
  -4  12   5      200.45      201.81     24.20 o 
  -3  12   5       12.31       15.50      5.67 o 
  -2  12   5      439.15      442.90     20.66 o 
  -1  12   5     2098.34     2079.96     35.54 o 
   0  12   5       83.66       62.91      6.75 o 
   1  12   5       28.32       27.14      5.17 o 
   2  12   5        1.89        4.97      5.10 o 
   3  12   5      201.77      216.34     13.02 o 
   4  12   5       13.96       19.90     13.47 o 
   5  12   5       91.15      100.43     15.99 o 
   6  12   5       28.81       19.09     11.65 o 
   7  12   5       84.30       89.12     23.90 o 
  -8  13   5       80.46       84.43     14.42 o 
  -7  13   5        1.68        5.21      8.53 o 
  -6  13   5       22.03       21.64      9.09 o 
  -5  13   5       34.22       40.31      8.59 o 
  -4  13   5      762.65      740.18     21.12 o 
  -3  13   5       29.00       28.96      6.56 o 
  -2  13   5       36.95       35.44      7.99 o 
  -1  13   5      302.83      306.23     12.07 o 
   0  13   5      729.21      761.30     15.63 o 
   1  13   5       10.32       -4.80      4.80 o 
   2  13   5       31.04       28.78      6.78 o 
   3  13   5        0.43        0.14      6.55 o 
   4  13   5      173.52      136.07     15.88 o 
   5  13   5        0.79        7.08     11.13 o 
   6  13   5       93.66       70.87     16.10 o 
   7  13   5        1.48        3.08     13.06 o 
  -8  14   5       24.41       24.12     11.65 o 
  -7  14   5        9.79        0.30      8.71 o 
  -6  14   5       29.75       33.54     10.49 o 
  -5  14   5      235.87      208.95     14.02 o 
  -4  14   5        6.59        1.82      6.42 o 
  -3  14   5      272.85      276.62     12.79 o 
  -2  14   5      215.57      236.88     15.56 o 
  -1  14   5      442.20      435.30     21.13 o 
   0  14   5       26.03       28.50      6.63 o 
   1  14   5      113.76      109.83      9.01 o 
   2  14   5       34.79       39.73      7.37 o 
   3  14   5      120.72      116.74     11.65 o 
   4  14   5       17.48        8.06     10.71 o 
   5  14   5       26.41        2.55     12.02 o 
   6  14   5        8.91        3.79     12.78 o 
   7  14   5       27.59       26.85     15.85 o 
  -8  15   5       12.58        9.51     12.83 o 
  -7  15   5        5.39        4.55      9.49 o 
  -6  15   5       80.57       79.06     14.70 o 
  -5  15   5        0.03        2.87      8.34 o 
  -4  15   5       92.99       91.11     10.82 o 
  -3  15   5        0.11        2.12      5.88 o 
  -2  15   5     1146.57     1170.73     23.53 o 
  -1  15   5       22.82       26.12      6.71 o 
   0  15   5       15.40        7.45      7.07 o 
   1  15   5       16.76        9.80      8.90 o 
   2  15   5      241.13      256.44     22.55 o 
   3  15   5       16.22       22.08      8.91 o 
   4  15   5       68.08       76.08     14.62 o 
   5  15   5        2.62        3.55     11.76 o 
   6  15   5       11.63        5.13     13.00 o 
  -7  16   5       30.74       32.92     11.52 o 
  -6  16   5        3.71        8.26      9.46 o 
  -5  16   5       27.99       28.93      8.92 o 
  -4  16   5       13.23       15.57      7.80 o 
  -3  16   5      613.06      607.72     18.29 o 
  -2  16   5       26.22       22.29      7.18 o 
  -1  16   5       46.43       52.63     10.17 o 
   0  16   5        6.30        3.49      7.17 o 
   1  16   5      184.71      178.82     22.37 o 
   2  16   5        6.87       14.89      7.10 o 
   3  16   5       11.84       22.58      9.08 o 
   4  16   5        3.54       -8.20     10.32 o 
   5  16   5       92.88       98.86     24.80 o 
   6  16   5        0.51       -8.74     14.73 o 
  -7  17   5       14.01       -6.35     15.24 o 
  -6  17   5       27.41       18.57     10.53 o 
  -5  17   5       18.90       11.88      8.58 o 
  -4  17   5      128.25      125.71     12.24 o 
  -3  17   5        8.49        4.08      6.64 o 
  -2  17   5      333.42      310.71     15.72 o 
  -1  17   5        9.12       14.88      9.18 o 
   0  17   5       22.43       32.03      9.05 o 
   1  17   5       14.36       22.82      8.76 o 
   2  17   5       92.71       89.18     13.79 o 
   3  17   5       11.60       11.06      9.03 o 
   4  17   5       54.74       59.08     14.95 o 
   5  17   5        0.40        4.50     13.00 o 
  -6  18   5       37.24       35.98     11.79 o 
  -5  18   5       62.76       48.70     10.49 o 
  -4  18   5        8.67        7.79      7.92 o 
  -3  18   5      186.25      174.49     18.38 o 
  -2  18   5       17.35        9.15      8.48 o 
  -1  18   5       51.78       83.74     11.45 o 
   0  18   5       64.37       68.23     11.07 o 
   1  18   5       30.24       28.92      9.65 o 
   2  18   5        2.55        8.10     10.21 o 
   3  18   5      144.59      131.08     15.66 o 
   4  18   5        0.00       -7.13     12.79 o 
   5  18   5        2.30       -0.20     13.73 o 
  -5  19   5       11.80        5.67      9.39 o 
  -4  19   5       64.66       57.70     11.30 o 
  -3  19   5        0.95        2.60      7.82 o 
  -2  19   5       39.40       34.79     12.96 o 
  -1  19   5       32.24       40.43      9.97 o 
   0  19   5      153.64      145.06     13.74 o 
   1  19   5        3.70        2.85      8.60 o 
   2  19   5       21.82       39.22     12.91 o 
   3  19   5        1.94        8.79     12.50 o 
   4  19   5       34.32       38.74     14.76 o 
  -5  20   5       22.84        3.39     18.21 o 
  -4  20   5        5.33        3.21      9.10 o 
  -3  20   5       24.79       34.15     23.49 o 
  -2  20   5        6.22        2.99      8.71 o 
  -1  20   5       53.26       48.31     11.56 o 
   0  20   5       16.72       14.79      9.51 o 
   1  20   5       31.39       38.70     10.91 o 
   2  20   5        3.03       14.76     11.94 o 
   3  20   5       80.67       67.84     23.97 o 
  -3  21   5        0.45        2.54     13.14 o 
  -2  21   5       19.93       33.66     10.72 o 
  -1  21   5        1.15        7.14     10.76 o 
   0  21   5       45.06       57.45     12.28 o 
   1  21   5       12.16       15.37     10.36 o 
   2  21   5       77.00       81.75     16.00 o 
  -1  22   5        0.33        9.95     16.17 o 
   0  22   5        1.24       -1.67     28.37 o 
 -10   0   6       89.91      104.58     24.13 o 
  -8   0   6      224.03      174.02     25.83 o 
  -6   0   6      337.50      354.19     18.41 o 
  -4   0   6      209.56      171.37     12.23 o 
  -2   0   6     4495.58     4203.47     80.87 o 
   0   0   6       68.19       68.37      6.54 o 
   2   0   6     2022.91     2063.16     74.73 o 
   4   0   6      223.08      238.58     17.37 o 
   6   0   6      826.82      771.52     38.11 o 
   8   0   6       40.11       40.65     25.83 o 
 -10   1   6        6.27       25.83     18.21 o 
  -9   1   6       16.88       21.67     12.10 o 
  -8   1   6       13.65       17.69      9.73 o 
  -7   1   6      660.48      692.54     18.88 o 
  -6   1   6       11.58       14.56      5.20 o 
  -5   1   6      571.94      535.81     14.65 o 
  -4   1   6      104.86      117.50      7.62 o 
  -3   1   6        3.76       14.38      4.06 o 
  -2   1   6      340.48      332.14     14.36 o 
  -1   1   6     3174.33     3229.00     26.73 o 
   0   1   6       11.86       11.25      3.07 o 
   1   1   6      239.59      229.98      6.31 o 
   2   1   6      289.29      286.83     10.95 o 
   3   1   6      477.05      471.13     17.46 o 
   4   1   6       79.36       75.40      8.28 o 
   5   1   6       32.71       31.49      7.46 o 
   6   1   6       57.84       59.77      9.50 o 
   7   1   6      139.88      134.39     15.16 o 
   8   1   6       16.15       10.87     12.17 o 
   9   1   6       59.04       56.81     22.36 o 
 -10   2   6       45.72       63.32     35.14 o 
  -9   2   6       10.18        3.51     10.85 o 
  -8   2   6      196.25      209.50     14.50 o 
  -7   2   6      764.39      790.16     38.94 o 
  -6   2   6      196.97      194.13     11.72 o 
  -5   2   6     1046.63     1073.75     20.90 o 
  -4   2   6     1308.80     1306.64     21.92 o 
  -3   2   6      524.14      507.88     12.84 o 
  -2   2   6       17.74       12.68      2.79 o 
  -1   2   6      480.49      424.57     10.70 o 
   0   2   6     2699.23     2626.74     23.50 o 
   1   2   6     1285.05     1313.35     16.29 o 
   2   2   6      395.54      344.27     11.76 o 
   3   2   6      405.66      449.56     19.25 o 
   4   2   6      111.44      125.71      9.68 o 
   5   2   6        3.42        0.71      5.54 o 
   6   2   6      246.82      266.00     15.28 o 
   7   2   6        0.80        4.91      9.76 o 
   8   2   6       41.90       34.70     13.30 o 
   9   2   6        0.32       -7.04     17.36 o 
 -10   3   6        7.35        9.03     12.83 o 
  -9   3   6      231.79      260.06     17.25 o 
  -8   3   6      109.75      102.86     11.73 o 
  -7   3   6       27.36       39.85      8.90 o 
  -6   3   6        9.66        6.87      5.03 o 
  -5   3   6     1242.07     1107.67     21.00 o 
  -4   3   6       58.33       57.57      6.79 o 
  -3   3   6      690.02      685.79     15.44 o 
  -2   3   6      316.96      295.73      8.91 o 
  -1   3   6       64.47       40.37      5.01 o 
   0   3   6      711.46      763.07     11.71 o 
   1   3   6     1606.20     1648.86     17.89 o 
   2   3   6      257.35      269.99     12.20 o 
   3   3   6      846.74      820.16     21.59 o 
   4   3   6        0.08        1.53      4.76 o 
   5   3   6       55.97       59.74      8.61 o 
   6   3   6       23.27       11.22      7.46 o 
   7   3   6      164.07      160.63     24.89 o 
   8   3   6        0.54       -0.02     12.95 o 
   9   3   6        0.49       15.24     19.05 o 
 -10   4   6       24.94       39.18     14.52 o 
  -9   4   6        9.07       -4.17      8.70 o 
  -8   4   6      183.53      221.62     19.52 o 
  -7   4   6      204.45      210.26     17.11 o 
  -6   4   6      133.33      134.22     11.15 o 
  -5   4   6       22.16       15.33      5.05 o 
  -4   4   6     2083.83     2128.33     28.98 o 
  -3   4   6      894.45      965.11     18.02 o 
  -2   4   6       74.24       87.76      4.53 o 
  -1   4   6     2194.88     2276.07     21.84 o 
   0   4   6     3879.16     3750.37     36.30 o 
   1   4   6       58.12       66.79      4.56 o 
   2   4   6      186.04      175.16      9.55 o 
   3   4   6      129.40      137.03     13.63 o 
   4   4   6      617.42      639.39     20.36 o 
   5   4   6      891.45      808.40     36.50 o 
   6   4   6      105.76       73.26     13.97 o 
   7   4   6       92.07       66.67     20.61 o 
   8   4   6       11.28       14.23     13.11 o 
   9   4   6        0.03       -2.12     17.78 o 
 -10   5   6        8.29       -1.25      9.43 o 
  -9   5   6      143.76      125.66     14.01 o 
  -8   5   6       34.18       23.31      8.82 o 
  -7   5   6        2.00        1.61      6.91 o 
  -6   5   6       24.22       28.04      7.72 o 
  -5   5   6     1033.59     1043.78     25.55 o 
  -4   5   6       82.35       63.18      6.40 o 
  -3   5   6      871.96      970.86     18.23 o 
  -2   5   6       24.67       38.39      3.87 o 
  -1   5   6      326.88      268.44      7.54 o 
   0   5   6      483.42      536.06     10.46 o 
   1   5   6     1997.43     1975.93     20.99 o 
   2   5   6        0.50       -1.99      3.22 o 
   3   5   6      379.43      382.75     18.64 o 
   4   5   6      176.54      171.33     11.19 o 
   5   5   6      279.39      295.64     20.23 o 
   6   5   6        0.88        8.76      9.82 o 
   7   5   6       51.67       51.18     13.08 o 
   8   5   6        5.58        6.88     12.60 o 
   9   5   6        4.44       31.33     20.32 o 
 -10   6   6       87.85       79.34     13.93 o 
  -9   6   6       16.61       16.43     11.00 o 
  -8   6   6        4.47       18.51      8.70 o 
  -7   6   6       28.24       49.26      9.37 o 
  -6   6   6      540.88      555.36     20.34 o 
  -5   6   6      106.70      102.95     10.02 o 
  -4   6   6      267.89      239.47     15.03 o 
  -3   6   6       63.12       73.28      5.59 o 
  -2   6   6     1475.08     1496.52     17.84 o 
  -1   6   6       34.77       37.67      4.01 o 
   0   6   6      228.80      238.26      7.60 o 
   1   6   6      192.47      188.83      7.06 o 
   2   6   6     2432.83     2495.53     53.64 o 
   3   6   6        1.52        6.35      4.97 o 
   4   6   6      108.47      119.28      9.99 o 
   5   6   6      236.11      248.98     18.01 o 
   6   6   6       82.36       97.60     14.59 o 
   7   6   6       17.45       18.16     11.37 o 
   8   6   6       21.32       25.79     13.45 o 
 -10   7   6        0.17       12.24     10.07 o 
  -9   7   6       31.51       28.08     10.38 o 
  -8   7   6        8.56       13.37      8.71 o 
  -7   7   6      221.13      194.96     14.64 o 
  -6   7   6       64.93       63.04      9.92 o 
  -5   7   6        2.31        4.60      5.70 o 
  -4   7   6       43.03       43.27      7.66 o 
  -3   7   6     3269.69     3217.28     33.04 o 
  -2   7   6        8.36        9.07      3.40 o 
  -1   7   6      353.74      320.62      8.80 o 
   0   7   6        0.75       -1.17      3.16 o 
   1   7   6     1224.54     1259.79     17.34 o 
   2   7   6        0.05        2.04      4.45 o 
   3   7   6      209.02      209.69     11.83 o 
   4   7   6       20.64       31.76      7.03 o 
   5   7   6      217.97      266.21     18.75 o 
   6   7   6      121.23      120.80     15.62 o 
   7   7   6       81.95       86.80     15.76 o 
   8   7   6       36.59       53.24     15.25 o 
 -10   8   6       16.07        0.65     10.11 o 
  -9   8   6       62.68       66.25     13.72 o 
  -8   8   6       27.50       44.38     10.58 o 
  -7   8   6       20.39       20.60      8.55 o 
  -6   8   6      311.06      284.28     20.60 o 
  -5   8   6       46.01       42.03      8.53 o 
  -4   8   6      268.44      270.93     14.33 o 
  -3   8   6      376.07      419.91     11.76 o 
  -2   8   6     1346.01     1372.42     18.22 o 
  -1   8   6     1239.64     1285.50     17.71 o 
   0   8   6      487.79      464.89     10.82 o 
   1   8   6      408.20      397.25     10.33 o 
   2   8   6      927.22      865.17     22.92 o 
   3   8   6      139.45      139.31     10.09 o 
   4   8   6      253.02      241.34     21.75 o 
   5   8   6       53.50       45.99     12.02 o 
   6   8   6       12.81       36.25     14.83 o 
   7   8   6       10.37       -2.87     10.60 o 
   8   8   6       63.86       63.00     21.48 o 
  -9   9   6       13.51        9.68      9.88 o 
  -8   9   6       11.19        5.51      9.51 o 
  -7   9   6      119.10      141.07     13.99 o 
  -6   9   6       36.82       55.56     10.02 o 
  -5   9   6      201.39      226.41     14.68 o 
  -4   9   6      314.09      326.58     15.88 o 
  -3   9   6      309.66      306.79     12.39 o 
  -2   9   6      613.36      611.60     12.53 o 
  -1   9   6     1602.03     1560.04     20.31 o 
   0   9   6        2.34       -1.82      3.51 o 
   1   9   6      700.87      683.27     13.60 o 
   2   9   6       53.57       60.31      6.39 o 
   3   9   6      163.51      176.45     14.68 o 
   4   9   6        0.76       -6.24      9.85 o 
   5   9   6       81.99       96.61     14.26 o 
   6   9   6        6.43        9.87     10.45 o 
   7   9   6       96.75       71.74     16.23 o 
   8   9   6       12.03       -1.33     12.65 o 
  -9  10   6        1.80        3.97      9.58 o 
  -8  10   6      118.23      128.93     14.79 o 
  -7  10   6       26.20       19.04      9.37 o 
  -6  10   6       26.87       43.85      9.85 o 
  -5  10   6        0.03       -4.82      5.95 o 
  -4  10   6      560.05      582.47     20.89 o 
  -3  10   6        2.76        0.60      5.14 o 
  -2  10   6      393.90      387.56     13.14 o 
  -1  10   6       73.41       89.90      6.33 o 
   0  10   6     1278.38     1276.85     18.94 o 
   1  10   6      326.45      322.77     10.26 o 
   2  10   6       75.52       85.71      7.98 o 
   3  10   6      391.08      441.96     24.35 o 
   4  10   6      254.99      231.43     41.56 o 
   5  10   6        0.69       -7.32      9.89 o 
   6  10   6       41.02       19.36     12.06 o 
   7  10   6        1.40       -9.89     11.24 o 
  -9  11   6       34.91       43.99     12.36 o 
  -8  11   6        0.43       -1.27      8.92 o 
  -7  11   6       33.58       27.51     11.48 o 
  -6  11   6       41.97       46.08     10.16 o 
  -5  11   6      457.13      436.78     19.38 o 
  -4  11   6        0.64       -2.07      6.02 o 
  -3  11   6       38.09       41.26      7.27 o 
  -2  11   6        0.06       -4.24      4.24 o 
  -1  11   6      903.52      908.56     16.25 o 
   0  11   6      235.68      246.35     11.71 o 
   1  11   6      575.13      533.68     14.77 o 
   2  11   6      128.35      151.23     11.08 o 
   3  11   6       19.90       30.42     13.49 o 
   4  11   6        0.02        6.33      9.35 o 
   5  11   6      198.79      154.64     20.94 o 
   6  11   6        1.45       -1.10     10.92 o 
   7  11   6       23.50       23.84     14.76 o 
  -9  12   6        4.10       -4.93     12.56 o 
  -8  12   6        0.96       -5.69      8.84 o 
  -7  12   6       78.53       69.83     12.77 o 
  -6  12   6      287.30      328.30     19.14 o 
  -5  12   6        0.04        2.25      6.84 o 
  -4  12   6      120.48      111.36     11.89 o 
  -3  12   6        0.98        1.17      5.64 o 
  -2  12   6      349.68      362.43     12.87 o 
  -1  12   6       33.28       21.87      5.82 o 
   0  12   6      572.39      557.42     13.54 o 
   1  12   6       92.03       81.82      7.13 o 
   2  12   6       82.29       92.90     17.17 o 
   3  12   6      223.86      174.96     16.13 o 
   4  12   6       57.27       54.94     12.68 o 
   5  12   6       14.57       20.34     11.80 o 
   6  12   6      122.93       97.95     17.34 o 
   7  12   6        8.96       -3.14     12.55 o 
  -8  13   6        2.93        7.76     10.56 o 
  -7  13   6       42.36       34.52     11.05 o 
  -6  13   6       43.29       54.82     14.02 o 
  -5  13   6      132.42      134.11     13.33 o 
  -4  13   6       22.90       24.56      9.28 o 
  -3  13   6      672.46      647.97     19.51 o 
  -2  13   6       84.08       81.40      8.17 o 
  -1  13   6       15.89       14.96      5.94 o 
   0  13   6      352.47      362.94     13.29 o 
   1  13   6      551.15      592.21     17.81 o 
   2  13   6       51.20       44.06     10.57 o 
   3  13   6       74.96       59.77     12.53 o 
   4  13   6       35.86       24.97     23.46 o 
   5  13   6       73.68       78.24     15.62 o 
   6  13   6        5.98       18.34     13.69 o 
   7  13   6       11.69       19.48     25.83 o 
  -8  14   6       20.96        0.88     10.41 o 
  -7  14   6        1.99        1.35      9.59 o 
  -6  14   6       96.60      131.62     14.74 o 
  -5  14   6       76.47       78.16     14.13 o 
  -4  14   6      100.39      106.00     16.93 o 
  -3  14   6       47.53       34.66      8.04 o 
  -2  14   6      501.28      529.43     19.29 o 
  -1  14   6       98.20      100.65     11.35 o 
   0  14   6        1.47        2.49      5.87 o 
   1  14   6       14.45       12.03      6.58 o 
   2  14   6      124.85      145.49     16.76 o 
   3  14   6        1.50       -0.62      9.88 o 
   4  14   6      107.52       85.53     19.66 o 
   5  14   6       11.89        8.64     12.42 o 
   6  14   6       45.13       36.39     16.97 o 
  -7  15   6       40.79       55.67     13.42 o 
  -6  15   6       38.43       38.28     11.24 o 
  -5  15   6      126.21      105.93     13.24 o 
  -4  15   6        0.03       -5.15      7.16 o 
  -3  15   6      304.98      283.52     14.96 o 
  -2  15   6        3.01        7.56      6.21 o 
  -1  15   6        1.61       -4.24      6.02 o 
   0  15   6       18.42       17.12      7.81 o 
   1  15   6       72.97       62.27      8.85 o 
   2  15   6        2.33        6.12      7.95 o 
   3  15   6      167.86      148.70     36.51 o 
   4  15   6        3.03        3.75     11.48 o 
   5  15   6       58.97       49.09     15.46 o 
   6  15   6        1.59        2.96     12.86 o 
  -7  16   6       17.50       20.04     12.51 o 
  -6  16   6        6.33       -3.78      8.88 o 
  -5  16   6        1.10       -1.88      8.25 o 
  -4  16   6      286.41      299.35     18.45 o 
  -3  16   6        6.89        9.43      7.88 o 
  -2  16   6       76.54       59.10     10.61 o 
  -1  16   6        5.51       13.10      7.99 o 
   0  16   6        4.79        2.77      7.50 o 
   1  16   6        2.67        4.06      7.36 o 
   2  16   6      128.37      150.09     20.47 o 
   3  16   6       14.51       13.38     11.74 o 
   4  16   6      173.29      187.44     60.85 o 
   5  16   6       12.25       23.18     13.76 o 
  -6  17   6        7.49        8.45     10.10 o 
  -5  17   6       68.96       44.93     12.16 o 
  -4  17   6        0.89        5.92      9.53 o 
  -3  17   6       82.28       92.69     11.48 o 
  -2  17   6       19.09       10.45     11.49 o 
  -1  17   6      124.73      104.38     11.91 o 
   0  17   6       34.75       21.71      8.79 o 
   1  17   6       15.46       11.23      8.16 o 
   2  17   6        0.13       11.71     10.14 o 
   3  17   6      217.05      189.93     37.17 o 
   4  17   6        1.34        5.12     13.01 o 
   5  17   6       29.01       15.94     14.22 o 
  -6  18   6       53.79       30.49     19.90 o 
  -5  18   6        0.47        0.91      9.36 o 
  -4  18   6       72.54       72.49     13.05 o 
  -3  18   6        8.95       11.56      8.92 o 
  -2  18   6       18.39       30.79     11.18 o 
  -1  18   6       49.15       34.35      9.84 o 
   0  18   6       63.23       83.26     11.79 o 
   1  18   6       25.70       32.93      9.88 o 
   2  18   6       23.34       19.54     11.66 o 
   3  18   6        3.07       19.44     12.93 o 
   4  18   6       96.71       96.90     25.36 o 
  -5  19   6       25.35        7.20     18.21 o 
  -4  19   6        1.68       -6.26      9.06 o 
  -3  19   6       33.64       24.16     12.25 o 
  -2  19   6       12.77       19.95     11.42 o 
  -1  19   6      107.13      102.90     31.91 o 
   0  19   6       12.19        4.03      9.37 o 
   1  19   6        8.90       20.27      9.56 o 
   2  19   6        1.77        7.28     11.22 o 
   3  19   6       66.97       71.94     34.51 o 
  -4  20   6        9.53      -13.55     16.51 o 
  -3  20   6       25.56       19.69     12.51 o 
  -2  20   6       53.16       29.90     12.43 o 
  -1  20   6        6.57       12.57      9.85 o 
   0  20   6       49.28       48.99     11.48 o 
   1  20   6        0.08        3.19     11.26 o 
   2  20   6       62.64       65.97     14.73 o 
  -2  21   6        1.52        7.82     14.40 o 
  -1  21   6      128.40      122.32     24.46 o 
   0  21   6        0.44        7.77     10.14 o 
   1  21   6       29.30       40.10     13.68 o 
  -7   0   7      626.91      672.54     26.95 o 
  -5   0   7        3.99        4.29      6.57 o 
  -3   0   7     2486.02     2440.66     44.83 o 
  -1   0   7       75.88      104.72     10.37 o 
   1   0   7      107.13       83.96      9.70 o 
   3   0   7     1187.66     1169.14     33.94 o 
   5   0   7      401.55      389.81     24.41 o 
   7   0   7      163.43      163.84     22.02 o 
 -10   1   7       10.60       18.21     17.78 o 
  -9   1   7       34.63       26.54     12.23 o 
  -8   1   7      317.75      328.95     21.75 o 
  -7   1   7      100.86       98.76      9.56 o 
  -6   1   7        1.47        0.16      4.51 o 
  -5   1   7      268.93      272.54     11.95 o 
  -4   1   7     1024.38      966.18     19.68 o 
  -3   1   7      450.22      464.44     14.79 o 
  -2   1   7      344.81      387.20     11.79 o 
  -1   1   7      191.66      158.02      7.75 o 
   0   1   7     1880.61     1826.16     24.51 o 
   1   1   7      401.25      397.07     12.27 o 
   2   1   7       26.22       21.11      5.55 o 
   3   1   7      210.54      231.66     11.93 o 
   4   1   7      900.79      976.45     23.36 o 
   5   1   7       55.25       56.37     10.50 o 
   6   1   7      123.69      153.34     13.12 o 
   7   1   7        0.07       -6.98      7.84 o 
   8   1   7       90.67       97.50     17.18 o 
 -10   2   7       45.64       47.96     16.16 o 
  -9   2   7      164.87      166.78     37.90 o 
  -8   2   7      123.30      131.22     15.46 o 
  -7   2   7       25.21       24.17      8.08 o 
  -6   2   7       12.34       15.60      6.15 o 
  -5   2   7      213.46      231.78     11.21 o 
  -4   2   7      462.14      445.84     13.77 o 
  -3   2   7      821.55      813.03     18.46 o 
  -2   2   7       12.52       19.74      5.29 o 
  -1   2   7     2200.12     2111.39     26.98 o 
   0   2   7      346.55      326.98      8.23 o 
   1   2   7       14.19       14.04      3.93 o 
   2   2   7       88.39      111.25      9.26 o 
   3   2   7      455.80      470.65     18.75 o 
   4   2   7      169.14      192.62     11.92 o 
   5   2   7      531.22      509.74     18.39 o 
   6   2   7       88.65       87.80     11.00 o 
   7   2   7       60.82       58.30     13.60 o 
   8   2   7        5.63        6.67     12.52 o 
 -10   3   7       73.36       94.84     18.70 o 
  -9   3   7        2.45        1.55      8.75 o 
  -8   3   7       81.77       98.19     13.86 o 
  -7   3   7      203.30      187.87     14.05 o 
  -6   3   7      294.57      288.44     15.53 o 
  -5   3   7       55.86       76.98      8.92 o 
  -4   3   7       80.29       70.58      7.06 o 
  -3   3   7      458.01      465.16     13.51 o 
  -2   3   7     2910.66     2828.55     48.85 o 
  -1   3   7      112.06      118.93      7.53 o 
   0   3   7        5.77       -1.96      2.91 o 
   1   3   7       90.36       96.80      6.49 o 
   2   3   7     2110.64     2105.51     35.44 o 
   3   3   7        1.06       -3.52      6.55 o 
   4   3   7        9.79       22.08      7.41 o 
   5   3   7       16.77       21.52      7.92 o 
   6   3   7      440.15      420.17     20.77 o 
   7   3   7        0.14       13.62     12.61 o 
   8   3   7        8.34       14.69     12.00 o 
 -10   4   7        1.93        3.60     11.98 o 
  -9   4   7      274.40      300.88     19.23 o 
  -8   4   7        0.89        7.76      7.80 o 
  -7   4   7        1.10        6.01      7.29 o 
  -6   4   7      140.75      131.20     11.94 o 
  -5   4   7      737.13      754.26     18.24 o 
  -4   4   7      353.98      355.82     12.70 o 
  -3   4   7      501.52      492.20     13.61 o 
  -2   4   7        0.02        6.39      4.04 o 
  -1   4   7     1019.19      951.53     15.70 o 
   0   4   7       21.16       32.99      4.70 o 
   1   4   7     1213.82     1262.58     23.45 o 
   2   4   7      159.03      163.32     13.57 o 
   3   4   7      107.04      126.91      9.98 o 
   4   4   7        4.30        6.71      6.03 o 
   5   4   7       93.29      100.80     10.60 o 
   6   4   7        8.24       17.36     10.76 o 
   7   4   7       64.83       44.07     15.86 o 
   8   4   7       34.20       42.07     14.07 o 
 -10   5   7       60.32      102.89     34.08 o 
  -9   5   7      113.09       97.98     13.73 o 
  -8   5   7      326.17      349.23     27.07 o 
  -7   5   7      677.15      652.67     23.62 o 
  -6   5   7       17.14       10.92      7.30 o 
  -5   5   7      601.42      622.14     20.64 o 
  -4   5   7     1489.88     1557.77     25.79 o 
  -3   5   7      269.22      276.01     11.06 o 
  -2   5   7      934.02      929.25     20.43 o 
  -1   5   7     1565.37     1525.68     20.72 o 
   0   5   7      552.20      501.99     10.65 o 
   1   5   7      631.49      593.45     13.35 o 
   2   5   7      335.99      317.56     14.48 o 
   3   5   7      186.69      219.74     17.72 o 
   4   5   7      240.96      239.76     14.55 o 
   5   5   7        3.07        3.51      6.83 o 
   6   5   7       35.63       61.46     13.56 o 
   7   5   7        0.22       12.62     10.84 o 
   8   5   7       25.09       29.03     13.36 o 
 -10   6   7        2.13       -0.89      9.93 o 
  -9   6   7       49.13       71.81     12.99 o 
  -8   6   7        0.74        2.99      8.30 o 
  -7   6   7      570.12      551.40     33.71 o 
  -6   6   7       91.10       88.64     10.98 o 
  -5   6   7        3.01        1.80      6.22 o 
  -4   6   7       43.43       52.61      6.75 o 
  -3   6   7     1708.59     1694.56     30.80 o 
  -2   6   7      479.92      443.25     13.03 o 
  -1   6   7      332.03      349.27     10.39 o 
   0   6   7       94.37       93.60      6.03 o 
   1   6   7      833.41      831.95     16.22 o 
   2   6   7        4.55       -3.92      5.56 o 
   3   6   7      597.04      626.54     18.52 o 
   4   6   7        2.39        9.79      6.59 o 
   5   6   7       48.56       36.96     11.09 o 
   6   6   7       42.55       52.77     13.08 o 
   7   6   7      147.18      147.62     18.32 o 
   8   6   7       32.98       27.27     16.81 o 
 -10   7   7       12.35       18.63     19.48 o 
  -9   7   7       11.52        0.54      9.23 o 
  -8   7   7      151.67      140.96     14.57 o 
  -7   7   7       15.46       17.19      8.67 o 
  -6   7   7      139.32      143.36     13.14 o 
  -5   7   7      128.73      125.55     19.91 o 
  -4   7   7     1595.20     1586.15     32.53 o 
  -3   7   7      763.12      808.98     18.01 o 
  -2   7   7       25.61       15.35      4.94 o 
  -1   7   7        6.10       -1.15      3.41 o 
   0   7   7     1247.64     1239.73     17.77 o 
   1   7   7       19.74       14.85      4.59 o 
   2   7   7      205.72      211.40     20.72 o 
   3   7   7       41.42       47.57      8.05 o 
   4   7   7      295.35      309.16     23.30 o 
   5   7   7      112.42      117.77     15.26 o 
   6   7   7        4.58       -4.15      9.56 o 
   7   7   7        5.91       12.97     12.25 o 
   8   7   7       57.38       71.42     16.92 o 
  -9   8   7       83.27      101.54     14.93 o 
  -8   8   7        0.33        1.67      8.95 o 
  -7   8   7      239.90      236.18     17.02 o 
  -6   8   7       11.95       20.37      8.51 o 
  -5   8   7      366.48      385.29     30.73 o 
  -4   8   7      168.52      191.34     21.15 o 
  -3   8   7      334.56      378.42     13.09 o 
  -2   8   7      610.99      607.07     15.80 o 
  -1   8   7      558.51      560.13     20.62 o 
   0   8   7        0.10        2.03      3.69 o 
   1   8   7      614.12      582.19     14.55 o 
   2   8   7      278.23      258.63     12.95 o 
   3   8   7      359.03      371.83     28.36 o 
   4   8   7       31.73       30.79     10.13 o 
   5   8   7        2.93       13.25     10.47 o 
   6   8   7        2.77        6.89     10.11 o 
   7   8   7        8.06       15.04     13.32 o 
  -9   9   7        0.32       12.83     16.60 o 
  -8   9   7        8.31       16.05      9.80 o 
  -7   9   7        3.08       -3.35      7.77 o 
  -6   9   7     1030.95     1068.95     30.52 o 
  -5   9   7        1.84       19.73      7.75 o 
  -4   9   7       20.20       16.38      8.25 o 
  -3   9   7      138.02      153.61     15.09 o 
  -2   9   7     2294.77     2355.66     32.47 o 
  -1   9   7       62.62       76.21      6.90 o 
   0   9   7       11.95        9.29      4.28 o 
   1   9   7        0.21        1.43      5.16 o 
   2   9   7     1302.06     1369.89     27.11 o 
   3   9   7       50.35       46.87     11.02 o 
   4   9   7        4.38       10.85      9.39 o 
   5   9   7       26.09       15.52     10.11 o 
   6   9   7       25.89       29.16     19.15 o 
   7   9   7        0.11       -6.26     12.29 o 
  -9  10   7       30.34       14.17     11.18 o 
  -8  10   7       19.79       25.66     10.73 o 
  -7  10   7       30.76       24.28      9.73 o 
  -6  10   7       34.45       24.65      9.28 o 
  -5  10   7     1196.08     1133.83     62.06 o 
  -4  10   7      139.24      142.14     25.18 o 
  -3  10   7       41.36       67.52      9.27 o 
  -2  10   7        2.88        3.24      4.38 o 
  -1  10   7      117.32      127.73     18.19 o 
   0  10   7       56.43       49.54      5.83 o 
   1  10   7     1146.33     1122.89     21.06 o 
   2  10   7        9.76       20.10      7.05 o 
   3  10   7       20.21       21.25      9.50 o 
   4  10   7       53.80       57.89     12.97 o 
   5  10   7      129.00      160.61     22.32 o 
   6  10   7       24.87        3.07     12.21 o 
   7  10   7        1.35      -11.09     11.09 o 
  -9  11   7        5.20        4.23     17.36 o 
  -8  11   7        0.84       -2.59     10.02 o 
  -7  11   7        0.17       -4.44      8.72 o 
  -6  11   7      650.90      666.46     25.28 o 
  -5  11   7      294.11      278.47     16.93 o 
  -4  11   7      170.41      160.98     21.58 o 
  -3  11   7      610.52      603.58     21.16 o 
  -2  11   7       31.02       40.23      7.33 o 
  -1  11   7       93.48       94.74      7.63 o 
   0  11   7      615.15      560.56     13.73 o 
   1  11   7       22.57       28.34      6.45 o 
   2  11   7      278.21      289.35     18.19 o 
   3  11   7        3.59       -4.11      9.35 o 
   4  11   7       80.73       85.56     14.08 o 
   5  11   7       12.52        0.04     10.39 o 
   6  11   7        5.79       18.46     13.54 o 
   7  11   7        4.72        4.66     13.29 o 
  -8  12   7        2.57        4.28     10.29 o 
  -7  12   7       78.15       84.34     13.84 o 
  -6  12   7       59.10       74.30     12.34 o 
  -5  12   7      138.14      140.22     17.15 o 
  -4  12   7       49.53       42.00      9.52 o 
  -3  12   7      604.06      573.01     40.39 o 
  -2  12   7      497.21      496.49     24.32 o 
  -1  12   7        5.48       -5.57      5.62 o 
   0  12   7       96.98      113.51      7.97 o 
   1  12   7      515.75      543.19     16.50 o 
   2  12   7        3.12       11.17      9.54 o 
   3  12   7      166.09      165.05     16.28 o 
   4  12   7       42.22       26.86     11.93 o 
   5  12   7       23.45       10.56     13.87 o 
   6  12   7        8.76       -3.92     12.70 o 
  -8  13   7       43.29       30.55     11.96 o 
  -7  13   7        9.69       16.31     10.11 o 
  -6  13   7       60.24       59.91     11.65 o 
  -5  13   7       34.48       20.36      9.19 o 
  -4  13   7      351.21      377.45     19.40 o 
  -3  13   7        4.43       11.77      7.74 o 
  -2  13   7        6.41       16.60      7.13 o 
  -1  13   7      541.70      511.27     17.41 o 
   0  13   7      600.43      644.14     17.25 o 
   1  13   7      391.79      374.13     30.54 o 
   2  13   7       66.59       65.68     12.59 o 
   3  13   7       12.96       11.92     10.45 o 
   4  13   7      182.33      167.54     32.01 o 
   5  13   7       16.05       14.47     13.18 o 
   6  13   7        5.88        2.96     12.56 o 
  -7  14   7        8.14        4.36      9.70 o 
  -6  14   7      175.44      155.05     15.79 o 
  -5  14   7      155.15      190.18     16.20 o 
  -4  14   7        5.23        9.19      8.00 o 
  -3  14   7      126.51      116.17     12.46 o 
  -2  14   7      235.37      224.67     13.63 o 
  -1  14   7       62.82       54.87     15.77 o 
   0  14   7      147.26      125.98      9.82 o 
   1  14   7       97.91      123.22     13.63 o 
   2  14   7        2.63        5.29      9.85 o 
   3  14   7      228.04      233.53     22.48 o 
   4  14   7        4.39        6.84     11.83 o 
   5  14   7       35.81       10.98     13.58 o 
   6  14   7       24.40       53.35     30.49 o 
  -7  15   7       65.68       53.28     20.34 o 
  -6  15   7        8.03       18.61     12.78 o 
  -5  15   7        6.21       10.68      9.58 o 
  -4  15   7       55.98       49.85     11.08 o 
  -3  15   7        4.76        8.33      8.26 o 
  -2  15   7      384.19      423.09     18.40 o 
  -1  15   7       64.90       56.35     16.50 o 
   0  15   7       19.79       19.34      8.26 o 
   1  15   7      130.82      129.51     14.41 o 
   2  15   7      446.94      463.37     28.93 o 
   3  15   7        3.71       18.37     11.44 o 
   4  15   7       26.31       25.41     13.78 o 
   5  15   7       12.10        8.09     13.07 o 
  -6  16   7        1.44        0.00      9.28 o 
  -5  16   7        6.38       -2.75      8.94 o 
  -4  16   7       13.03       25.48      9.77 o 
  -3  16   7      108.40      150.83     14.73 o 
  -2  16   7       19.69       19.03      9.59 o 
  -1  16   7      239.09      236.61     43.39 o 
   0  16   7        0.95        8.86      8.36 o 
   1  16   7        0.83        4.56     10.21 o 
   2  16   7       73.90      114.13     34.19 o 
   3  16   7      150.90      120.59     22.18 o 
   4  16   7       16.88       19.49     13.31 o 
   5  16   7       93.83       76.31     30.46 o 
  -6  17   7       22.81       25.32     13.43 o 
  -5  17   7        2.15        5.22      9.49 o 
  -4  17   7       62.94       74.65     14.34 o 
  -3  17   7        3.01       -6.46      8.06 o 
  -2  17   7       79.08       80.47     11.34 o 
  -1  17   7       83.72       80.18     13.21 o 
   0  17   7       75.30      102.03     12.28 o 
   1  17   7        9.75       29.82     11.48 o 
   2  17   7       23.95       29.23     17.66 o 
   3  17   7       17.72       17.13     12.60 o 
   4  17   7       97.47       52.21     21.72 o 
  -5  18   7        3.96       -7.30     10.30 o 
  -4  18   7        0.15        1.04      9.59 o 
  -3  18   7       94.96      100.04     14.07 o 
  -2  18   7       30.12       36.50     11.82 o 
  -1  18   7       95.26      104.55     14.88 o 
   0  18   7        2.15       14.64     18.42 o 
   1  18   7       17.47       34.06     11.84 o 
   2  18   7       11.30      -10.64     15.61 o 
   3  18   7       59.08       33.14     13.89 o 
  -4  19   7       75.85       78.54     14.15 o 
  -3  19   7        7.10        5.43     25.19 o 
  -2  19   7       39.88       51.09     12.99 o 
  -1  19   7       15.55        4.87     10.94 o 
   0  19   7      133.66      134.22     28.84 o 
   1  19   7       16.95       25.44     12.31 o 
   2  19   7       10.24       23.11     18.26 o 
  -2  20   7        1.85       -0.93     15.88 o 
  -1  20   7      114.59      128.27     25.44 o 
   0  20   7       35.35       47.57     13.57 o 
   1  20   7       34.75       38.15     13.52 o 
 -10   0   8       37.08       43.19     19.48 o 
  -8   0   8       30.60       31.76     18.21 o 
  -6   0   8     1025.78     1015.76     32.42 o 
  -4   0   8      425.48      411.60     19.43 o 
  -2   0   8     5304.02     5156.58     73.20 o 
   0   0   8      258.49      262.76     13.92 o 
   2   0   8      735.87      786.29     48.27 o 
   4   0   8      109.81      116.97     15.35 o 
   6   0   8      173.29      207.69     41.07 o 
   8   0   8        0.43       -6.35     26.25 o 
 -10   1   8        0.22        8.04     16.09 o 
  -9   1   8      155.01      178.77     26.68 o 
  -8   1   8       14.09        4.11      9.43 o 
  -7   1   8      123.88      101.16     13.08 o 
  -6   1   8      117.20      161.27     10.93 o 
  -5   1   8       22.68       37.41      6.75 o 
  -4   1   8      331.71      326.27     15.95 o 
  -3   1   8      775.92      740.49     17.72 o 
  -2   1   8      131.44      109.65      7.86 o 
  -1   1   8     2965.72     2916.61     34.79 o 
   0   1   8        0.82        3.81      3.68 o 
   1   1   8      696.09      730.98     24.71 o 
   2   1   8       39.41       29.75      6.58 o 
   3   1   8       15.02       20.09      6.70 o 
   4   1   8       15.66       12.12      6.87 o 
   5   1   8      317.11      315.31     16.71 o 
   6   1   8        3.24        3.71      8.03 o 
   7   1   8       55.07       34.94     10.69 o 
   8   1   8        0.56       -7.62     15.07 o 
 -10   2   8       22.15       13.98     12.71 o 
  -9   2   8       41.86       51.48     14.89 o 
  -8   2   8      152.75      152.40     14.29 o 
  -7   2   8       22.54       28.38      9.78 o 
  -6   2   8       53.49       67.38      9.26 o 
  -5   2   8       55.67       48.84      7.95 o 
  -4   2   8      476.66      486.52     21.16 o 
  -3   2   8       23.35       20.22      6.24 o 
  -2   2   8     1059.99     1051.22     28.31 o 
  -1   2   8      252.06      233.95     11.01 o 
   0   2   8     1562.75     1520.82     22.85 o 
   1   2   8      328.56      365.98     13.30 o 
   2   2   8       56.63       48.42      8.12 o 
   3   2   8      420.21      412.33     15.48 o 
   4   2   8      398.18      418.21     25.64 o 
   5   2   8      368.44      349.93     17.49 o 
   6   2   8       75.13       86.06     11.84 o 
   7   2   8       33.08       43.02     14.17 o 
   8   2   8       21.13        5.60     14.94 o 
 -10   3   8       10.41       11.17     12.26 o 
  -9   3   8       29.43       30.84     10.45 o 
  -8   3   8        0.48        7.37      8.57 o 
  -7   3   8      306.61      319.79     17.64 o 
  -6   3   8       22.24       18.64      7.21 o 
  -5   3   8        3.30       -4.71      4.71 o 
  -4   3   8      161.85      165.09      9.93 o 
  -3   3   8     1822.30     1751.93     31.71 o 
  -2   3   8       38.29       25.72      5.34 o 
  -1   3   8      953.62      957.40     24.87 o 
   0   3   8        1.05       -3.57      3.57 o 
   1   3   8       82.29       81.17     11.73 o 
   2   3   8        0.01       -0.83      4.92 o 
   3   3   8      310.38      275.26     35.20 o 
   4   3   8       27.70       37.68      9.36 o 
   5   3   8      272.96      313.96     21.81 o 
   6   3   8        1.00       10.16      8.88 o 
   7   3   8       30.98       32.61     14.87 o 
   8   3   8        0.15       11.76     16.03 o 
 -10   4   8       21.18        2.54     18.63 o 
  -9   4   8       15.79        8.58      9.49 o 
  -8   4   8      359.13      352.09     27.50 o 
  -7   4   8        0.87       -4.85      6.91 o 
  -6   4   8       48.67       43.39      9.17 o 
  -5   4   8       22.75       36.63      6.84 o 
  -4   4   8     1560.29     1553.75     26.75 o 
  -3   4   8      760.79      800.12     28.48 o 
  -2   4   8      874.70      852.73     22.25 o 
  -1   4   8      485.90      450.08     13.38 o 
   0   4   8      257.99      258.50     10.21 o 
   1   4   8      443.43      462.02     14.82 o 
   2   4   8       43.92       46.66      7.72 o 
   3   4   8       99.69      119.29     11.73 o 
   4   4   8      638.32      669.48     21.01 o 
   5   4   8       15.93       13.17      9.90 o 
   6   4   8       12.96       10.87     10.64 o 
   7   4   8        4.81        5.63     11.53 o 
   8   4   8       64.93       80.03     25.40 o 
  -9   5   8       84.61       81.73     15.97 o 
  -8   5   8        7.63       20.72      9.93 o 
  -7   5   8       44.54       59.90     11.13 o 
  -6   5   8        0.68        3.27      6.78 o 
  -5   5   8      541.56      559.57     22.40 o 
  -4   5   8       54.49       45.30     11.25 o 
  -3   5   8      644.20      672.85     17.25 o 
  -2   5   8      160.18      178.25      9.76 o 
  -1   5   8      211.23      193.28      9.65 o 
   0   5   8       24.27       19.08      4.76 o 
   1   5   8      173.66      175.69     16.32 o 
   2   5   8       37.45       31.67      7.07 o 
   3   5   8      322.38      359.57     15.93 o 
   4   5   8       12.39       18.21      7.51 o 
   5   5   8      202.09      205.46     16.90 o 
   6   5   8       12.54       16.86     14.09 o 
   7   5   8        4.39       -0.88     13.88 o 
  -9   6   8        1.12        8.64     10.25 o 
  -8   6   8       48.70       61.38     12.22 o 
  -7   6   8       21.01       31.13     10.93 o 
  -6   6   8      373.33      341.05     31.09 o 
  -5   6   8        8.58       18.13      7.28 o 
  -4   6   8       19.17       11.20      5.18 o 
  -3   6   8      256.69      264.70     11.80 o 
  -2   6   8     2792.85     2747.49     35.62 o 
  -1   6   8       41.41       28.55      5.68 o 
   0   6   8      355.68      361.57     11.13 o 
   1   6   8       73.30       63.24      7.71 o 
   2   6   8     1164.72     1156.70     24.90 o 
   3   6   8      137.61      150.01     17.76 o 
   4   6   8       44.30       36.62      8.38 o 
   5   6   8       39.83       44.05     14.37 o 
   6   6   8       69.65       65.29     14.80 o 
   7   6   8       18.34        1.86     12.07 o 
  -9   7   8       94.54      101.14     14.79 o 
  -8   7   8       14.12       28.23     10.36 o 
  -7   7   8      105.62      132.06     17.98 o 
  -6   7   8        6.03       15.62     10.27 o 
  -5   7   8      314.14      303.72     16.96 o 
  -4   7   8      127.60      120.55     11.67 o 
  -3   7   8      659.19      605.32     16.74 o 
  -2   7   8        7.70       12.27      5.22 o 
  -1   7   8       32.81       46.88      6.27 o 
   0   7   8        6.36        9.83      4.67 o 
   1   7   8       40.44       45.83      7.70 o 
   2   7   8       84.30       77.76     10.33 o 
   3   7   8      802.16      734.19     23.81 o 
   4   7   8      159.80      158.99     15.77 o 
   5   7   8       28.02       33.87     11.94 o 
   6   7   8       50.14       54.28     14.50 o 
   7   7   8        0.48       12.23     12.52 o 
  -9   8   8        7.89        0.97     13.20 o 
  -8   8   8       62.48       88.26     14.02 o 
  -7   8   8        3.41        0.07      7.89 o 
  -6   8   8      477.16      439.40     20.90 o 
  -5   8   8       25.56       19.27      8.55 o 
  -4   8   8      231.51      244.47     16.50 o 
  -3   8   8        0.06       -4.04      4.63 o 
  -2   8   8       11.57       15.63      5.40 o 
  -1   8   8       17.87       19.35      5.60 o 
   0   8   8      554.29      601.86     14.66 o 
   1   8   8      257.15      248.80     13.00 o 
   2   8   8      180.27      190.67     12.33 o 
   3   8   8      293.38      295.25     34.71 o 
   4   8   8      102.67      110.63     23.78 o 
   5   8   8       26.09        5.18     10.31 o 
   6   8   8       24.01       21.88     12.91 o 
   7   8   8       10.98        1.39     13.58 o 
  -9   9   8        1.99       -1.03      9.87 o 
  -8   9   8        8.24       13.67     10.38 o 
  -7   9   8      312.32      332.09     20.08 o 
  -6   9   8        6.72       15.97      8.72 o 
  -5   9   8      358.14      342.16     20.85 o 
  -4   9   8       14.50        1.94      6.89 o 
  -3   9   8       91.53      105.29     10.75 o 
  -2   9   8        7.04        3.28      5.53 o 
  -1   9   8       41.64       49.58      6.77 o 
   0   9   8       28.53       26.01      6.66 o 
   1   9   8      295.19      298.61     14.13 o 
   2   9   8       12.09       13.63      8.27 o 
   3   9   8      505.12      443.74     26.45 o 
   4   9   8       47.98       19.95     10.88 o 
   5   9   8        4.56       -9.75      9.75 o 
   6   9   8       13.45        3.14     11.26 o 
   7   9   8       21.33       35.49     21.80 o 
  -8  10   8      115.94       90.09     14.47 o 
  -7  10   8        2.64        4.87      8.94 o 
  -6  10   8      142.85      160.04     15.22 o 
  -5  10   8        7.44        7.48      7.64 o 
  -4  10   8      739.37      794.63     25.27 o 
  -3  10   8       64.98       62.21      9.55 o 
  -2  10   8      282.27      280.33     14.11 o 
  -1  10   8      130.44      137.78      9.63 o 
   0  10   8     1156.84     1156.56     24.09 o 
   1  10   8        1.01       -3.81      6.19 o 
   2  10   8       72.20       65.41      9.52 o 
   3  10   8       43.67       32.32     11.46 o 
   4  10   8      211.90      196.83     46.02 o 
   5  10   8        2.64       11.41     11.18 o 
   6  10   8        4.00        4.71     12.05 o 
  -8  11   8       11.23       11.30     11.15 o 
  -7  11   8      152.43       94.38     13.92 o 
  -6  11   8        0.49        9.18      8.70 o 
  -5  11   8      410.03      391.09     32.60 o 
  -4  11   8       24.19       19.44      8.33 o 
  -3  11   8       12.14       -3.78      6.74 o 
  -2  11   8       72.60       61.50      9.64 o 
  -1  11   8      322.56      326.44     13.53 o 
   0  11   8       36.09       23.62      6.98 o 
   1  11   8      376.75      355.36     16.08 o 
   2  11   8      324.47      278.18     31.44 o 
   3  11   8      168.78      174.09     29.03 o 
   4  11   8       51.53       36.01     13.12 o 
   5  11   8        0.72       -7.99     13.09 o 
   6  11   8        9.76        3.40     12.20 o 
  -8  12   8        3.35      -10.51     10.51 o 
  -7  12   8        8.71       -5.38      9.25 o 
  -6  12   8      277.19      285.46     22.47 o 
  -5  12   8        3.92        5.60      8.51 o 
  -4  12   8      172.96      155.73     14.03 o 
  -3  12   8       15.30       14.45      8.06 o 
  -2  12   8        8.74       10.50      7.72 o 
  -1  12   8      132.70      156.04     12.38 o 
   0  12   8      209.16      193.99     12.54 o 
   1  12   8      108.62      127.93     11.58 o 
   2  12   8      613.30      665.53     38.32 o 
   3  12   8        2.70        0.67     10.57 o 
   4  12   8        1.75       -4.79     10.83 o 
   5  12   8       12.03        4.94     12.10 o 
   6  12   8       21.43       18.63     14.48 o 
  -7  13   8       32.15       18.21     14.17 o 
  -6  13   8        2.20        8.99      9.49 o 
  -5  13   8      115.72       79.27     12.57 o 
  -4  13   8       42.41       28.27      9.68 o 
  -3  13   8       98.70       98.08     12.00 o 
  -2  13   8      110.25       92.51     11.70 o 
  -1  13   8      207.41      212.70     23.32 o 
   0  13   8       38.79       38.50     11.86 o 
   1  13   8      280.56      250.66     52.29 o 
   2  13   8       19.59        4.63     14.17 o 
   3  13   8      107.04       71.52     14.62 o 
   4  13   8       10.79       10.72     12.42 o 
   5  13   8        4.33        9.00     12.82 o 
   6  13   8        9.47       -2.54     25.40 o 
  -7  14   8       39.74       45.52     13.16 o 
  -6  14   8       30.70       32.29     11.35 o 
  -5  14   8       97.99      148.55     15.79 o 
  -4  14   8       86.72      110.15     15.98 o 
  -3  14   8       36.19       33.74     10.75 o 
  -2  14   8      376.06      385.72     19.15 o 
  -1  14   8        0.08        0.09      7.07 o 
   0  14   8       30.23       45.35     10.35 o 
   1  14   8       24.46       19.12     30.27 o 
   2  14   8      295.09      301.96     24.11 o 
   3  14   8        6.58        7.19     11.57 o 
   4  14   8       21.12       20.00     12.94 o 
   5  14   8       15.70       15.94     13.69 o 
  -6  15   8        3.14        5.86      9.86 o 
  -5  15   8        8.23        3.49      9.51 o 
  -4  15   8        8.59       -1.55      8.25 o 
  -3  15   8      253.05      236.31     19.85 o 
  -2  15   8       27.12       31.19      9.66 o 
  -1  15   8      200.28      190.12     33.13 o 
   0  15   8       38.10       56.18     14.81 o 
   1  15   8      105.94      102.24     31.12 o 
   2  15   8       38.02       19.02     12.24 o 
   3  15   8       48.53       39.06     14.00 o 
   4  15   8        1.57        1.98     12.80 o 
   5  15   8       37.01      100.35     34.30 o 
  -6  16   8        0.83        5.69     12.83 o 
  -5  16   8        0.21       13.05     12.49 o 
  -4  16   8      120.18       83.04     15.98 o 
  -3  16   8        3.61       10.04      8.82 o 
  -2  16   8      178.54      201.94     16.13 o 
  -1  16   8       69.42       43.50     13.30 o 
   0  16   8      191.78      193.36     21.40 o 
   1  16   8       11.20       16.94     24.13 o 
   2  16   8        5.44        1.42     12.23 o 
   3  16   8        9.96       16.41     13.13 o 
   4  16   8       94.47       87.69     24.94 o 
  -5  17   8       10.62        5.34     10.26 o 
  -4  17   8        0.33       -8.82      8.82 o 
  -3  17   8      182.67      152.45     15.99 o 
  -2  17   8       71.04       80.82     12.87 o 
  -1  17   8      161.96      202.04     28.16 o 
   0  17   8       17.66       33.53     14.09 o 
   1  17   8       20.11       77.06     28.79 o 
   2  17   8       10.80       18.46     18.37 o 
   3  17   8       29.26       20.83     18.08 o 
  -4  18   8        9.48       11.96     10.36 o 
  -3  18   8       46.89       56.36     12.64 o 
  -2  18   8      163.82      173.76     27.52 o 
  -1  18   8        0.00      -11.34     13.97 o 
   0  18   8      135.72      122.67     19.65 o 
   1  18   8        3.79       31.76     26.25 o 
   2  18   8        0.56       19.05     26.68 o 
  -3  19   8       14.83       11.43     19.90 o 
  -2  19   8        6.11       -2.49     11.88 o 
  -1  19   8       63.59       70.68     16.69 o 
   0  19   8       19.55       45.72     16.48 o 
   1  19   8       77.83       53.35     27.95 o 
  -7   0   9      306.30      331.49     21.88 o 
  -5   0   9      400.80      350.28     20.77 o 
  -3   0   9      309.77      297.58     17.66 o 
  -1   0   9      433.43      477.42     20.25 o 
   1   0   9     2628.57     2511.26     71.56 o 
   3   0   9      477.92      469.29     24.63 o 
   5   0   9      343.10      381.31     26.63 o 
   7   0   9       14.54        2.07     14.68 o 
  -9   1   9        2.02       -4.45     10.36 o 
  -8   1   9      112.28      105.19     13.39 o 
  -7   1   9        8.20       13.06     11.01 o 
  -6   1   9      364.12      380.79     15.84 o 
  -5   1   9       90.40       86.21      8.83 o 
  -4   1   9      134.48      154.72     10.33 o 
  -3   1   9      410.43      401.55     14.15 o 
  -2   1   9     1327.43     1391.98     24.82 o 
  -1   1   9      690.52      706.56     22.43 o 
   0   1   9     1128.97     1137.38     32.93 o 
   1   1   9      277.34      282.51     18.84 o 
   2   1   9        8.48        5.34      6.18 o 
   3   1   9      125.57      139.18     14.45 o 
   4   1   9      153.85      159.29     12.78 o 
   5   1   9       39.26       25.87      9.15 o 
   6   1   9       69.88       63.59     12.08 o 
   7   1   9       17.96       17.17     10.66 o 
  -9   2   9       89.52       96.36     18.41 o 
  -8   2   9       38.22       22.37     14.45 o 
  -7   2   9      124.80      132.27     14.13 o 
  -6   2   9      232.56      246.15     13.38 o 
  -5   2   9      493.19      511.39     19.23 o 
  -4   2   9      250.65      278.52     14.73 o 
  -3   2   9      115.12      116.28     11.51 o 
  -2   2   9      437.85      417.38     16.68 o 
  -1   2   9     1717.61     1645.15     26.29 o 
   0   2   9      948.48      836.01     27.99 o 
   1   2   9      134.47      124.98     13.13 o 
   2   2   9      268.87      287.83     15.88 o 
   3   2   9      122.92      167.14     13.67 o 
   4   2   9       23.91       28.53      9.32 o 
   5   2   9       87.76       95.77     17.85 o 
   6   2   9       14.84       19.65     10.69 o 
   7   2   9        9.87        3.78     13.46 o 
  -9   3   9        0.21       -1.19     11.80 o 
  -8   3   9       63.60       68.53     12.19 o 
  -7   3   9        7.57       12.70      8.46 o 
  -6   3   9      494.05      482.98     20.49 o 
  -5   3   9        9.04       20.15      6.57 o 
  -4   3   9       43.53       57.76      7.63 o 
  -3   3   9      544.96      478.11     15.32 o 
  -2   3   9     1262.04     1262.52     23.68 o 
  -1   3   9     1537.09     1497.63     25.23 o 
   0   3   9       80.26       90.36     14.18 o 
   1   3   9       54.19       57.10     10.33 o 
   2   3   9      787.84      838.13     24.81 o 
   3   3   9       42.03       42.29      8.65 o 
   4   3   9        5.42        7.07      7.32 o 
   5   3   9       25.18       28.54      9.00 o 
   6   3   9      122.89      107.25     13.26 o 
   7   3   9        0.91       26.82     29.87 o 
  -9   4   9       84.37      111.40     15.11 o 
  -8   4   9       15.11        3.78     11.38 o 
  -7   4   9       99.26       85.15     12.03 o 
  -6   4   9        5.12        1.75      7.03 o 
  -5   4   9      279.65      246.31     15.19 o 
  -4   4   9      180.73      191.98     11.14 o 
  -3   4   9      283.74      294.30     20.17 o 
  -2   4   9      473.89      448.05     15.10 o 
  -1   4   9      875.83      898.60     21.18 o 
   0   4   9       70.43       69.60     11.08 o 
   1   4   9        5.89       10.90      9.74 o 
   2   4   9      101.62      118.10     10.51 o 
   3   4   9      764.80      818.14     23.87 o 
   4   4   9       28.17       32.69      9.02 o 
   5   4   9       30.14       28.07     11.43 o 
   6   4   9       10.72       13.27     11.28 o 
   7   4   9       17.54       25.41     12.72 o 
  -9   5   9        0.56       -0.60      9.52 o 
  -8   5   9       37.12       15.65      9.52 o 
  -7   5   9       18.88       26.38     11.25 o 
  -6   5   9      254.24      223.83     29.28 o 
  -5   5   9       87.83       60.74     13.22 o 
  -4   5   9      167.63      165.49     13.51 o 
  -3   5   9      176.41      170.68     10.40 o 
  -2   5   9      473.32      470.73     15.05 o 
  -1   5   9       10.16        5.86      5.09 o 
   0   5   9      156.34      179.54     14.67 o 
   1   5   9      265.27      286.64     31.12 o 
   2   5   9      200.97      196.77     19.07 o 
   3   5   9      223.06      218.58     14.02 o 
   4   5   9      625.74      616.53     21.46 o 
   5   5   9       57.67       54.70     10.54 o 
   6   5   9        4.22        1.95     11.25 o 
   7   5   9        2.28       11.46     13.58 o 
  -9   6   9        5.48        8.44     10.38 o 
  -8   6   9        3.96       -2.48     10.86 o 
  -7   6   9      213.13      213.73     16.86 o 
  -6   6   9        2.76       17.88     15.54 o 
  -5   6   9        1.51        4.41      7.13 o 
  -4   6   9       37.04       37.56      7.42 o 
  -3   6   9     1801.41     1871.80     36.58 o 
  -2   6   9      182.52      193.09     11.86 o 
  -1   6   9       19.87        5.12      5.07 o 
   0   6   9       19.45       15.12      8.37 o 
   1   6   9      305.92      339.15     20.06 o 
   2   6   9        4.79        5.19      7.48 o 
   3   6   9      292.01      288.32     18.89 o 
   4   6   9       13.64        6.78      8.36 o 
   5   6   9      218.19      237.74     34.38 o 
   6   6   9       20.49       30.24     13.22 o 
   7   6   9        3.22       11.90     12.79 o 
  -9   7   9        0.19        4.23     17.36 o 
  -8   7   9       58.25       49.79     12.38 o 
  -7   7   9       54.92       37.84     10.78 o 
  -6   7   9       74.06       74.62     13.90 o 
  -5   7   9       10.71       -0.70      6.98 o 
  -4   7   9      628.24      677.25     23.33 o 
  -3   7   9        3.50        8.85      5.69 o 
  -2   7   9       13.50        6.59      5.60 o 
  -1   7   9       10.49       18.05      5.73 o 
   0   7   9      725.59      757.33     27.84 o 
   1   7   9      100.18       95.66     13.16 o 
   2   7   9       49.58       27.13     10.67 o 
   3   7   9       52.93       53.35     14.36 o 
   4   7   9      505.75      459.51     26.37 o 
   5   7   9       22.59       29.44     12.65 o 
   6   7   9        4.30       15.42     13.44 o 
   7   7   9       20.18        1.27     27.52 o 
  -9   8   9        0.42      -14.82     17.36 o 
  -8   8   9        5.74       -2.97      9.35 o 
  -7   8   9       58.97       72.72     12.54 o 
  -6   8   9      214.17      224.86     23.75 o 
  -5   8   9      253.14      301.04     18.30 o 
  -4   8   9      517.71      543.44     21.44 o 
  -3   8   9       86.92       93.59      9.02 o 
  -2   8   9      353.46      350.91     17.69 o 
  -1   8   9      424.73      406.00     14.51 o 
   0   8   9       34.79       23.52      9.27 o 
   1   8   9       30.10       31.93     10.37 o 
   2   8   9       20.82       18.84      8.88 o 
   3   8   9      299.70      307.68     18.13 o 
   4   8   9        1.09       -7.58      9.86 o 
   5   8   9      173.71      138.57     17.48 o 
   6   8   9        4.80        3.99     12.73 o 
  -8   9   9       40.52       22.39     10.86 o 
  -7   9   9       74.48       40.41     11.70 o 
  -6   9   9       29.50       28.02     10.25 o 
  -5   9   9      180.78      163.10     14.68 o 
  -4   9   9      280.94      256.57     16.35 o 
  -3   9   9      161.09      163.68     13.31 o 
  -2   9   9      229.99      248.79     12.37 o 
  -1   9   9        0.41        0.63      5.30 o 
   0   9   9       48.53       39.57     10.30 o 
   1   9   9       16.45       21.59     13.34 o 
   2   9   9      364.96      315.99     38.99 o 
   3   9   9       10.94       -1.14      9.79 o 
   4   9   9       54.90       31.27     13.08 o 
   5   9   9       12.92        1.42     11.57 o 
   6   9   9      120.50       91.49     18.97 o 
  -8  10   9        9.19       10.69     10.05 o 
  -7  10   9       20.99       14.43     11.97 o 
  -6  10   9       10.91        3.45      9.10 o 
  -5  10   9      444.15      421.83     53.82 o 
  -4  10   9       75.08       60.89     10.71 o 
  -3  10   9        3.44        5.36      7.31 o 
  -2  10   9        6.80        7.93      5.92 o 
  -1  10   9      505.60      523.80     16.85 o 
   0  10   9       17.21        6.52      8.62 o 
   1  10   9      116.59      157.76     15.72 o 
   2  10   9       24.34       19.02      9.38 o 
   3  10   9      139.83      120.20     27.86 o 
   4  10   9        2.28       12.28     11.65 o 
   5  10   9       37.94       29.63     14.14 o 
   6  10   9        1.78       16.96     19.63 o 
  -7  11   9        0.41        6.57      9.58 o 
  -6  11   9      145.01      184.80     31.88 o 
  -5  11   9        0.68       -5.39     11.25 o 
  -4  11   9      143.78      109.31     14.79 o 
  -3  11   9        0.33        1.43      7.40 o 
  -2  11   9      113.34      128.76     12.37 o 
  -1  11   9      171.49      163.27     11.09 o 
   0  11   9      264.37      299.05     20.06 o 
   1  11   9       34.70       40.34     11.37 o 
   2  11   9      124.74      120.67     37.68 o 
   3  11   9       85.73       93.44     16.83 o 
   4  11   9       20.12       10.19     14.56 o 
   5  11   9       26.15       18.31     13.99 o 
  -7  12   9      145.15      142.86     17.31 o 
  -6  12   9       33.46       18.58     10.23 o 
  -5  12   9        8.08        8.94      8.85 o 
  -4  12   9      131.16      112.63     13.47 o 
  -3  12   9      399.17      410.91     20.35 o 
  -2  12   9        2.89       -1.81      7.22 o 
  -1  12   9       49.81       60.74     10.18 o 
   0  12   9        1.74       -2.12      8.98 o 
   1  12   9      261.95      313.31     21.11 o 
   2  12   9       34.02       29.74     18.21 o 
   3  12   9       50.05       39.10     14.30 o 
   4  12   9        4.38        2.84     11.94 o 
   5  12   9       11.55       21.39     14.84 o 
  -7  13   9       53.41       37.18     13.83 o 
  -6  13   9       30.00       20.10     10.26 o 
  -5  13   9       96.05       87.97     13.57 o 
  -4  13   9      238.46      223.99     16.93 o 
  -3  13   9       20.58       24.67      9.61 o 
  -2  13   9       45.90       47.08     10.48 o 
  -1  13   9       20.28        2.61      9.64 o 
   0  13   9      349.20      354.86     22.30 o 
   1  13   9       59.21       64.36     19.48 o 
   2  13   9       22.47       21.84     14.82 o 
   3  13   9        0.25      -10.32     10.32 o 
   4  13   9       30.45       29.81     14.40 o 
   5  13   9        6.51      -10.57     17.90 o 
  -6  14   9        2.24       13.12     10.47 o 
  -5  14   9       52.02       57.76     12.68 o 
  -4  14   9        1.33        7.66      9.57 o 
  -3  14   9       87.21       82.10     23.14 o 
  -2  14   9       92.27       86.71     12.37 o 
  -1  14   9      149.82      152.46     17.51 o 
   0  14   9       32.48       41.07     17.36 o 
   1  14   9      160.57      206.20     27.95 o 
   2  14   9       24.31       19.46     14.65 o 
   3  14   9       23.87       31.45     16.09 o 
   4  14   9        0.50        4.35     22.13 o 
  -5  15   9        0.11        4.17      9.72 o 
  -4  15   9       54.49       25.96     11.13 o 
  -3  15   9       15.20       25.05     10.05 o 
  -2  15   9      187.56      178.51     15.63 o 
  -1  15   9        5.12       16.32     11.63 o 
   2  15   9       35.62       20.99     15.82 o 
   3  15   9        2.41       -4.71     18.42 o 
   4  15   9       12.35       17.86     14.76 o 
  -5  16   9       54.84       46.36     12.59 o 
  -4  16   9        6.48        4.36     10.09 o 
  -3  16   9       35.67       37.97     23.98 o 
  -2  16   9       12.13       20.08     10.10 o 
  -1  16   9      194.83      151.16     27.52 o 
   2  16   9        0.10       22.88     15.67 o 
   3  16   9       27.90       18.36     16.06 o 
  -4  17   9        0.71       -7.08      9.85 o 
  -3  17   9        0.06        2.19      9.95 o 
  -2  17   9      126.00      102.34     14.34 o 
  -1  17   9       60.82       62.24     22.44 o 
   2  17   9       36.28       30.49     30.06 o 
  -3  18   9       33.32       24.58     11.74 o 
  -2  18   9       14.84       10.56     25.40 o 
  -1  18   9       69.21       89.34     24.98 o 
  -6   0  10      632.25      654.40     29.16 o 
  -4   0  10      213.84      241.17     26.89 o 
  -2   0  10        2.35       -2.75      6.89 o 
   0   0  10      291.87      367.95     30.06 o 
   2   0  10      618.83      646.98     38.95 o 
   4   0  10        0.73       -4.78      9.81 o 
   6   0  10       69.26       55.40     17.49 o 
  -9   1  10       25.55       15.24     17.78 o 
  -8   1  10       76.27       62.10     16.51 o 
  -7   1  10       80.52       97.99     15.49 o 
  -6   1  10      113.35      134.20     14.68 o 
  -5   1  10     1564.99     1534.08     41.07 o 
  -4   1  10       79.57       88.48      9.20 o 
  -3   1  10       55.47       47.13      7.67 o 
  -2   1  10       61.90       63.31      9.10 o 
  -1   1  10       77.49       73.90     11.82 o 
   0   1  10       27.82       26.55      9.43 o 
   1   1  10      642.82      629.06     26.50 o 
   2   1  10       68.43       77.49     38.95 o 
   3   1  10      122.73      138.35     16.51 o 
   4   1  10        3.43       11.00      8.03 o 
   5   1  10       19.41        4.27      8.50 o 
   6   1  10       18.49       14.69     11.80 o 
  -9   2  10        6.83       -3.40     11.22 o 
  -8   2  10       25.54       29.81     11.25 o 
  -7   2  10        2.18       12.37      8.45 o 
  -6   2  10      531.75      525.88     18.48 o 
  -5   2  10        7.99        9.11      6.87 o 
  -4   2  10      407.88      412.15     23.60 o 
  -3   2  10      120.33      117.80     11.92 o 
  -2   2  10       82.08       83.49      8.26 o 
  -1   2  10       37.45       44.31     10.80 o 
   0   2  10     1212.38     1198.83     37.68 o 
   1   2  10      116.12      142.50     14.96 o 
   2   2  10      125.49      136.28     15.40 o 
   3   2  10      215.83      201.68     18.26 o 
   4   2  10       42.67       41.23      9.77 o 
   5   2  10       42.38       62.12     11.36 o 
   6   2  10       22.55       26.33     14.75 o 
  -8   3  10       26.53       15.55     10.31 o 
  -7   3  10      505.35      520.72     23.69 o 
  -6   3  10        3.83       16.97      8.92 o 
  -5   3  10        3.37        9.37      6.28 o 
  -4   3  10        4.57        8.08      5.89 o 
  -3   3  10      869.08      883.70     21.27 o 
  -2   3  10       72.43       78.08      8.17 o 
  -1   3  10       30.98       33.69     10.03 o 
   0   3  10        1.99       -6.80      6.80 o 
   1   3  10      379.21      427.54     32.18 o 
   2   3  10       71.99       61.48     12.12 o 
   3   3  10      172.77      145.71     26.04 o 
   4   3  10        3.80       16.92      8.96 o 
   5   3  10       27.40       33.20     10.09 o 
   6   3  10        4.13       20.84     15.49 o 
  -9   4  10        0.26       10.16     16.94 o 
  -8   4  10       41.07       45.93     19.91 o 
  -7   4  10        0.03       15.68      9.54 o 
  -6   4  10      171.62      166.88     17.28 o 
  -5   4  10       13.04       14.30      6.71 o 
  -4   4  10      241.43      244.69     13.29 o 
  -3   4  10        3.27        9.63      6.08 o 
  -2   4  10      303.99      336.70     14.12 o 
  -1   4  10      111.88      101.44     13.16 o 
   0   4  10      417.09      450.03     22.45 o 
   1   4  10       25.30       32.60     10.77 o 
   2   4  10       35.20       40.87     10.92 o 
   3   4  10       46.45       43.66     12.10 o 
   4   4  10      288.79      301.68     17.00 o 
   5   4  10        3.09        5.35      8.99 o 
   6   4  10        1.23       -3.71     11.05 o 
  -9   5  10       52.54       46.58     21.17 o 
  -8   5  10       68.30       74.11     12.90 o 
  -7   5  10       30.14       32.93     16.09 o 
  -6   5  10      140.83      136.33     14.48 o 
  -5   5  10      199.50      222.42     16.07 o 
  -4   5  10      154.60      158.04     11.50 o 
  -3   5  10      173.94      183.87     11.39 o 
  -2   5  10        1.13        0.02      5.53 o 
  -1   5  10      849.32      866.24     59.28 o 
   0   5  10        2.43       -1.91      7.77 o 
   1   5  10      117.63      113.56     14.03 o 
   2   5  10       96.10       97.39     14.06 o 
   3   5  10      146.68      160.36     16.87 o 
   4   5  10       12.85        9.06      8.75 o 
   5   5  10       39.62       37.93     10.77 o 
   6   5  10       12.26       12.30     13.02 o 
  -8   6  10       52.04       53.85     12.45 o 
  -7   6  10        2.58        2.56      8.61 o 
  -6   6  10       31.83       34.46     10.52 o 
  -5   6  10        0.21       -3.29      6.84 o 
  -4   6  10      163.83      165.38     11.60 o 
  -3   6  10       84.21       82.44      8.81 o 
  -2   6  10     1218.04     1193.97     24.72 o 
  -1   6  10      136.95      125.35     19.27 o 
   0   6  10       10.00       21.14      9.27 o 
   1   6  10        0.50        1.27      8.08 o 
   2   6  10      354.72      400.75     33.03 o 
   3   6  10       39.70       49.64     12.29 o 
   4   6  10       58.74       51.86     10.77 o 
   5   6  10       84.71       58.75     15.12 o 
   6   6  10       97.58       73.52     17.32 o 
  -8   7  10        2.84       21.97     10.63 o 
  -7   7  10        6.51       -6.77      8.20 o 
  -6   7  10        0.50       -8.21      8.21 o 
  -5   7  10      341.73      322.57     25.37 o 
  -4   7  10        0.68       -1.10      7.20 o 
  -3   7  10       79.97       78.90     12.22 o 
  -2   7  10        7.68        7.53      6.26 o 
  -1   7  10     1279.58     1274.47     33.63 o 
   0   7  10       75.44       92.82     13.47 o 
   1   7  10       19.61       31.12     10.18 o 
   2   7  10       27.39       43.99     12.10 o 
   3   7  10      101.79      119.20     20.01 o 
   4   7  10        0.23       -2.33     12.33 o 
   5   7  10      150.48      157.39     28.87 o 
   6   7  10       11.37       29.56     21.11 o 
  -8   8  10        4.37        3.46     10.64 o 
  -7   8  10       10.65       -6.16      8.78 o 
  -6   8  10       25.38       46.95     11.11 o 
  -5   8  10       12.48       14.27      8.92 o 
  -4   8  10      380.72      341.73     24.04 o 
  -3   8  10       62.01       61.42      8.61 o 
  -2   8  10      334.09      325.19     20.23 o 
  -1   8  10      225.27      234.03     14.59 o 
   0   8  10      303.02      303.65     20.21 o 
   1   8  10       60.47       52.32     12.42 o 
   2   8  10       84.37       70.01     13.56 o 
   3   8  10        4.06       -2.50      9.05 o 
   4   8  10       85.64       65.39     38.32 o 
   5   8  10        0.00        7.06     12.52 o 
  -8   9  10       40.87       59.28     22.86 o 
  -7   9  10       91.54      105.01     15.50 o 
  -6   9  10        0.00       15.29      9.75 o 
  -5   9  10       13.64        7.82      9.63 o 
  -4   9  10        2.92        7.11      8.08 o 
  -3   9  10      731.16      741.27     29.17 o 
  -2   9  10       92.98       81.84      9.19 o 
  -1   9  10       54.22       66.15     10.08 o 
   0   9  10       18.88       17.41      9.57 o 
   1   9  10      556.75      565.19     58.43 o 
   2   9  10       91.17       76.92     13.73 o 
   3   9  10        4.13        8.89     16.09 o 
   4   9  10       10.17       -2.69     13.23 o 
   5   9  10      195.36      194.90     33.00 o 
  -7  10  10       50.21       27.28     11.36 o 
  -6  10  10       69.08       54.84     22.81 o 
  -5  10  10        0.10        3.47      8.43 o 
  -4  10  10      185.29      190.01     15.45 o 
  -3  10  10        3.92       -4.67      7.49 o 
  -2  10  10      249.62      233.32     15.76 o 
  -1  10  10       12.37        9.89      7.58 o 
   0  10  10      267.21      262.90     19.75 o 
   1  10  10        2.34       -1.90      8.83 o 
   2  10  10       11.51        7.88     10.63 o 
   3  10  10        0.08        6.77     15.24 o 
   4  10  10      156.96      151.79     72.19 o 
   5  10  10        4.68        8.86     14.78 o 
  -7  11  10       33.63       43.13     14.39 o 
  -6  11  10       46.88       55.52     12.87 o 
  -5  11  10       68.54       87.30     13.50 o 
  -4  11  10        9.91        7.81      9.19 o 
  -3  11  10      294.75      250.68     16.72 o 
  -2  11  10      138.56      157.09     13.97 o 
  -1  11  10       90.87      113.59     17.14 o 
   0  11  10       25.75       13.62     10.67 o 
   1  11  10      120.77      116.70     15.42 o 
   2  11  10       12.03       21.59     16.51 o 
   3  11  10       43.20       32.60     18.63 o 
   4  11  10        1.92       -7.11     31.97 o 
   5  11  10       47.95       20.75     20.49 o 
  -6  12  10       89.06      111.40     15.79 o 
  -5  12  10        5.54       12.30      9.63 o 
  -4  12  10       27.29       35.32     10.95 o 
  -3  12  10       18.79       31.54     16.02 o 
  -2  12  10      229.12      243.09     16.63 o 
  -1  12  10        5.89        5.90     10.13 o 
   0  12  10       65.21       82.67     14.52 o 
   1  12  10       37.62       47.03     12.87 o 
   2  12  10      138.52      164.71     27.52 o 
   3  12  10        0.22        2.96     16.51 o 
   4  12  10        0.39      -12.98     14.27 o 
  -6  13  10        5.49       12.22     11.66 o 
  -5  13  10      176.89      165.14     21.36 o 
  -4  13  10       21.75       10.83     11.32 o 
  -3  13  10        7.82       -2.94      8.72 o 
  -2  13  10        7.49        5.07      8.71 o 
  -1  13  10      224.53      254.97     24.13 o 
   0  13  10       36.35       34.08     12.23 o 
   1  13  10        7.30        2.96     13.55 o 
   2  13  10        0.01      -12.70     12.70 o 
   3  13  10       77.56       60.12     24.13 o 
   4  13  10        0.08      -27.95     27.95 o 
  -5  14  10        7.13       13.30     10.75 o 
  -4  14  10        9.72        0.33     14.49 o 
  -3  14  10        1.00       -8.36      8.36 o 
  -2  14  10      139.91      158.12     15.92 o 
  -1  14  10        8.51       26.25     12.57 o 
   1  14  10        0.38      -13.13     13.13 o 
   2  14  10       42.06       23.71     19.05 o 
   3  14  10        9.62       -9.74     16.51 o 
  -5  15  10       10.10       14.99     13.76 o 
  -4  15  10       18.95       22.16     10.85 o 
  -3  15  10       34.75       29.25     11.78 o 
  -2  15  10       12.68       -1.03     11.52 o 
  -1  15  10       59.07       58.81     15.01 o 
   2  15  10        0.23       -5.50     16.94 o 
  -4  16  10       18.87       40.40     13.71 o 
  -3  16  10        3.62       -5.11      9.23 o 
  -2  16  10       17.83       23.50     13.47 o 
  -2  17  10       53.78       68.12     16.76 o 
  -7   0  11      201.46      162.59     25.83 o 
  -5   0  11      119.64       94.21     15.01 o 
  -3   0  11      161.82      175.01     17.03 o 
  -1   0  11       27.11        0.00     12.70 o 
   1   0  11     1643.85     1761.82     66.90 o 
   3   0  11        6.00        3.39     13.55 o 
   5   0  11       26.38       44.88     20.75 o 
  -8   1  11        1.79       -7.10     11.50 o 
  -7   1  11        4.81        7.09     11.45 o 
  -6   1  11      259.92      263.87     17.18 o 
  -5   1  11        0.42        2.89      7.79 o 
  -4   1  11      577.00      504.03     20.75 o 
  -3   1  11       15.43       14.42      7.86 o 
  -2   1  11      341.75      323.98     39.80 o 
  -1   1  11      103.33       92.55     13.76 o 
   0   1  11      859.51      879.87     32.04 o 
   1   1  11        0.49        5.76      9.13 o 
   2   1  11      489.09      502.16     26.04 o 
   3   1  11        9.62        0.70     12.49 o 
   4   1  11        7.56        2.74      9.64 o 
   5   1  11        9.22        2.96     10.78 o 
   6   1  11       22.51       -6.35     27.10 o 
  -8   2  11        0.54        4.70      9.42 o 
  -7   2  11      106.93      101.95     13.78 o 
  -6   2  11       10.39        4.65      7.24 o 
  -5   2  11      262.14      282.17     14.86 o 
  -4   2  11       19.79       21.05      7.28 o 
  -3   2  11       82.01       80.66      9.32 o 
  -2   2  11      364.97      323.68     19.12 o 
  -1   2  11       87.65       69.87     12.83 o 
   0   2  11      251.58      278.64     20.36 o 
   1   2  11      276.82      249.76     19.75 o 
   2   2  11      300.30      307.17     22.15 o 
   3   2  11      311.13      295.71     32.60 o 
   4   2  11      106.97       46.55     13.90 o 
   5   2  11        0.54        5.47     12.26 o 
  -8   3  11       66.21       33.59     11.90 o 
  -7   3  11        1.04        5.26      9.02 o 
  -6   3  11      108.36      100.25     13.42 o 
  -5   3  11       20.97       31.61      8.25 o 
  -4   3  11      266.56      291.13     14.64 o 
  -3   3  11        0.18       -5.62      5.62 o 
  -2   3  11      119.07      136.10     13.33 o 
  -1   3  11      232.11      239.08     19.01 o 
   0   3  11      100.40       83.95     17.36 o 
   1   3  11        0.49       -7.53      8.04 o 
   2   3  11      364.13      343.77     23.20 o 
   3   3  11        0.08        4.02      9.58 o 
   4   3  11       42.75       78.13     15.79 o 
   5   3  11        1.27       12.67     11.80 o 
  -8   4  11        2.21        2.40      9.65 o 
  -7   4  11       38.95       59.86     19.42 o 
  -6   4  11       54.41       38.63     10.58 o 
  -5   4  11      365.27      373.71     16.92 o 
  -4   4  11       49.39       56.56      8.80 o 
  -3   4  11      124.30      123.89     10.67 o 
  -2   4  11        0.26        8.65      7.80 o 
  -1   4  11      258.38      275.30     23.50 o 
   0   4  11      230.83      265.86     19.89 o 
   1   4  11       52.35       55.71     12.56 o 
   2   4  11       96.68      133.37     16.61 o 
   3   4  11      287.36      263.18     21.56 o 
   4   4  11       18.37       16.19     10.63 o 
   5   4  11        3.59       14.68     12.91 o 
  -8   5  11       37.16       28.14     10.93 o 
  -7   5  11        2.20       -7.02      9.26 o 
  -6   5  11      102.10      120.20     23.94 o 
  -5   5  11       10.67       10.08      8.59 o 
  -4   5  11      135.00      140.07     11.45 o 
  -3   5  11        0.37       12.45      6.72 o 
  -2   5  11      820.90      852.65     26.37 o 
  -1   5  11      202.66      223.14     18.56 o 
   0   5  11       26.26       36.30     10.97 o 
   1   5  11        0.02       -3.22      9.27 o 
   2   5  11       41.55       58.12     13.50 o 
   3   5  11        6.45        2.38     10.00 o 
   4   5  11      180.25      174.94     19.73 o 
   5   5  11        0.03       19.48     17.36 o 
  -8   6  11       15.24       26.68     19.48 o 
  -7   6  11       51.26       72.29     19.23 o 
  -6   6  11       13.98       18.39     10.20 o 
  -5   6  11       99.55      124.18     14.13 o 
  -4   6  11       24.72       24.43      8.56 o 
  -3   6  11      655.01      644.40     19.60 o 
  -2   6  11       11.79        9.27      9.57 o 
  -1   6  11       41.74       41.66     11.86 o 
   0   6  11      209.50      210.87     19.27 o 
   1   6  11      315.35      318.67     34.93 o 
   2   6  11       55.88       29.46     11.08 o 
   3   6  11        0.52       -6.66      9.13 o 
   4   6  11        2.53        5.48     10.85 o 
   5   6  11      141.40      132.53     28.79 o 
  -7   7  11        7.55       10.99     10.05 o 
  -6   7  11       45.17       31.93     11.02 o 
  -5   7  11       80.64       82.50     12.93 o 
  -4   7  11      290.34      276.73     17.80 o 
  -3   7  11      131.08      139.99     14.30 o 
  -2   7  11      310.80      323.65     17.83 o 
  -1   7  11      141.83      135.21     16.03 o 
   0   7  11      287.45      278.73     20.35 o 
   1   7  11        1.71       10.13      9.57 o 
   2   7  11        7.61       -4.79      9.04 o 
   3   7  11       24.15       -2.43     10.25 o 
   4   7  11       19.87        8.04     16.51 o 
  -7   8  11       36.39       44.90     13.04 o 
  -6   8  11       23.98       13.80     10.67 o 
  -5   8  11       93.69      120.13     14.10 o 
  -4   8  11       71.51       56.08     11.18 o 
  -3   8  11      247.38      238.29     17.69 o 
  -2   8  11       30.24       23.13      8.83 o 
  -1   8  11      357.72      387.73     95.90 o 
   0   8  11       12.47        9.34      9.87 o 
   1   8  11       89.10      100.14     15.42 o 
   2   8  11        0.87        5.50      9.58 o 
   3   8  11        4.74        8.20     10.90 o 
   4   8  11       42.26       40.22     19.90 o 
  -7   9  11       38.69       44.22     12.89 o 
  -6   9  11       11.06        8.31     11.61 o 
  -5   9  11        0.25        5.87      8.75 o 
  -4   9  11      202.36      212.48     16.58 o 
  -3   9  11        9.25       11.33      8.88 o 
  -2   9  11      249.03      259.37     25.81 o 
  -1   9  11        4.93       18.17     10.85 o 
   0   9  11      189.10      163.92     17.63 o 
   1   9  11        0.06       13.35     10.55 o 
   2   9  11       49.16       42.05     13.46 o 
   3   9  11        2.60        8.47     17.36 o 
   4   9  11        0.58       12.28     19.05 o 
  -6  10  11       21.79       24.06     11.60 o 
  -5  10  11      151.44      139.10     15.13 o 
  -4  10  11        2.79       -8.43      8.43 o 
  -3  10  11       39.04       37.47     11.83 o 
  -2  10  11       21.40       19.57     11.49 o 
  -1  10  11      424.59      426.24     24.93 o 
   0  10  11       39.90       36.78     12.40 o 
   1  10  11       39.82       53.10     13.90 o 
   2  10  11        8.72        7.54     11.80 o 
   3  10  11       42.55       80.03     24.13 o 
   4  10  11        0.01       -7.20     16.51 o 
  -6  11  11       68.00       67.36     13.98 o 
  -5  11  11        1.50        3.67     12.64 o 
  -4  11  11        1.96       -4.30      9.96 o 
  -3  11  11        0.40       -1.18      8.79 o 
  -2  11  11      397.08      462.96     27.84 o 
  -1  11  11        0.99       18.95     11.22 o 
   0  11  11       34.24       30.27     12.57 o 
   1  11  11        0.26       -2.44     15.67 o 
   2  11  11      126.26      138.88     26.68 o 
   3  11  11        1.31       28.37     17.78 o 
  -5  12  11       35.90       30.95     11.65 o 
  -4  12  11        2.74        1.34      9.10 o 
  -3  12  11       88.99       88.92     13.47 o 
  -2  12  11        6.98       13.85     11.64 o 
  -1  12  11      144.34      180.37     28.37 o 
   0  12  11        0.10        1.23     18.00 o 
   1  12  11       56.98       71.98     15.88 o 
   2  12  11        0.63       19.48     18.21 o 
   3  12  11       11.31        2.54     16.94 o 
  -5  13  11       54.64       68.81     13.98 o 
  -4  13  11       28.23       29.72     11.59 o 
  -3  13  11        3.69        4.71      9.67 o 
  -2  13  11      117.00       91.15     16.61 o 
  -1  13  11        4.67        4.23     15.24 o 
   0  13  11       32.62       26.68     18.63 o 
   1  13  11        0.06       -2.96     16.51 o 
   2  13  11       57.77       36.84     19.48 o 
  -4  14  11        0.05        5.68     10.40 o 
  -3  14  11       60.53       56.30     12.45 o 
  -2  14  11        1.30        1.26     12.12 o 
  -1  14  11       43.82       46.15     21.17 o 
   1  14  11       57.15       74.94     24.13 o 
   2  14  11       13.62       -2.54     18.21 o 
  -3  15  11        7.11       11.78     17.57 o 
  -2  15  11       13.81        2.88     12.91 o 
  -1  15  11       16.25       13.97     18.63 o 
  -6   0  12        1.67       33.45     16.94 o 
  -4   0  12      624.63      646.55     41.92 o 
  -2   0  12      138.23      154.55     24.98 o 
   0   0  12      158.14      151.16     24.98 o 
   2   0  12      183.34      128.72     24.98 o 
   4   0  12       36.30       41.92     19.48 o 
  -7   1  12        4.19        2.56      9.43 o 
  -6   1  12        7.40       -4.48      8.80 o 
  -5   1  12      314.59      323.56     23.86 o 
  -4   1  12       81.67       71.15     13.57 o 
  -3   1  12      145.84      160.36     14.07 o 
  -2   1  12       52.14       51.64     15.03 o 
  -1   1  12      190.87      222.16     19.61 o 
   0   1  12       57.65       54.59     13.16 o 
   1   1  12      278.76      287.49     39.80 o 
   2   1  12       39.33       52.39     13.46 o 
   3   1  12       96.06      108.99     17.50 o 
   4   1  12       12.19        9.28     11.80 o 
  -7   2  12       96.53       76.35     13.52 o 
  -6   2  12      133.67      159.83     14.37 o 
  -5   2  12       47.03       45.99      9.34 o 
  -4   2  12      147.39      153.33     12.36 o 
  -3   2  12       79.70      101.98     27.36 o 
  -2   2  12      307.63      337.19     22.75 o 
  -1   2  12        5.58       11.91     10.13 o 
   0   2  12       68.22       59.39     13.46 o 
   1   2  12        3.21       -1.53      9.27 o 
   2   2  12      314.39      333.45     24.40 o 
   3   2  12        3.96       11.48     11.50 o 
   4   2  12        9.82       16.82     14.82 o 
  -7   3  12      136.10      118.13     23.75 o 
  -6   3  12        0.58        6.68      9.80 o 
  -5   3  12       14.35       26.26      8.46 o 
  -4   3  12        9.37        0.77      7.08 o 
  -3   3  12      483.85      469.88     21.17 o 
  -2   3  12        7.75        0.34      9.57 o 
  -1   3  12       35.53       17.53     10.47 o 
   0   3  12       44.24       49.54     13.17 o 
   1   3  12      285.67      301.44     22.90 o 
   2   3  12       66.05       66.53     44.46 o 
   3   3  12       41.94       31.54     13.76 o 
   4   3  12        0.94        9.67     11.69 o 
  -7   4  12        1.52       -4.16      9.86 o 
  -6   4  12      152.44       99.87     14.16 o 
  -5   4  12       29.76       30.37     12.35 o 
  -4   4  12       36.29       34.12      8.89 o 
  -3   4  12        2.37        5.52      8.62 o 
  -2   4  12      355.95      309.52     31.76 o 
  -1   4  12        0.45       10.06      9.70 o 
   0   4  12       27.50       49.26     13.16 o 
   1   4  12       11.32        9.72     10.43 o 
   2   4  12      199.96      239.75     33.45 o 
   3   4  12        7.11       12.19     11.33 o 
   4   4  12       41.67       65.02     18.63 o 
  -7   5  12      142.89      152.42     17.46 o 
  -6   5  12       24.65       28.30     10.96 o 
  -5   5  12       39.93       42.59     11.27 o 
  -4   5  12       71.53       64.03     13.63 o 
  -3   5  12      122.28      160.70     16.82 o 
  -2   5  12      212.90      205.06     24.56 o 
  -1   5  12      200.39      222.70     19.89 o 
   0   5  12        7.41        8.56     22.44 o 
   1   5  12       26.19       39.02     12.83 o 
   2   5  12        7.95        5.81     15.24 o 
   3   5  12      142.19      142.49     19.01 o 
   4   5  12       54.65       53.27     22.02 o 
  -7   6  12        1.14        6.31     10.19 o 
  -6   6  12        2.80       -2.58      9.36 o 
  -5   6  12        8.24        8.47     10.00 o 
  -4   6  12      262.02      274.68     18.30 o 
  -3   6  12       12.16        8.21      9.64 o 
  -2   6  12        4.24       -1.30      9.87 o 
  -1   6  12       71.95       68.44     14.03 o 
   0   6  12      311.47      309.27     23.35 o 
   1   6  12       19.76       20.96     11.68 o 
   2   6  12       18.90       25.36     12.42 o 
   3   6  12       76.28       92.02     16.61 o 
   4   6  12       35.51       30.49     20.32 o 
  -6   7  12       14.38       18.84     10.54 o 
  -5   7  12      165.32      184.17     16.84 o 
  -4   7  12        1.63        4.92      8.64 o 
  -3   7  12       31.83       41.40     11.40 o 
  -2   7  12        0.70        5.40      9.73 o 
  -1   7  12      216.95      256.34     24.13 o 
   0   7  12      111.78       70.95     14.36 o 
   1   7  12        0.96       -3.41     10.03 o 
   2   7  12       15.96       29.51     12.59 o 
   3   7  12      119.66       98.17     17.36 o 
  -6   8  12       49.03       46.09     12.19 o 
  -5   8  12       54.88       35.86     13.70 o 
  -4   8  12       52.70       44.34     11.22 o 
  -3   8  12       11.13       22.98     12.36 o 
  -2   8  12       76.55       85.30     15.36 o 
  -1   8  12       12.48       16.81     11.57 o 
   0   8  12      115.03      122.32     17.37 o 
   1   8  12       27.28        5.72     11.08 o 
   2   8  12       37.51       52.63     15.19 o 
   3   8  12       53.88       66.07     16.00 o 
  -6   9  12       14.59       11.66     14.33 o 
  -5   9  12       24.00       29.78     11.98 o 
  -4   9  12       15.05       22.03     10.51 o 
  -3   9  12      202.58      148.08     18.71 o 
  -2   9  12       29.21       23.25     12.56 o 
  -1   9  12        4.24        3.34     10.43 o 
   0   9  12       82.08       68.34     14.66 o 
   1   9  12      196.85      194.92     20.54 o 
   2   9  12       13.14       41.28     14.07 o 
   3   9  12        0.67       -1.27     17.78 o 
  -5  10  12        0.05       12.82     10.17 o 
  -4  10  12        6.36       20.74     10.66 o 
  -3  10  12        0.18       -1.77     11.07 o 
  -2  10  12      283.80      347.62     36.41 o 
  -1  10  12       11.09        6.32     10.73 o 
   0  10  12        5.61       17.59     11.80 o 
   1  10  12        0.01       10.63     11.93 o 
   2  10  12       48.52       27.41     15.45 o 
  -5  11  12        7.29        4.01     12.86 o 
  -4  11  12       12.35       12.59     10.18 o 
  -3  11  12      167.06      196.56     22.27 o 
  -2  11  12       21.96       55.89     21.59 o 
  -1  11  12       42.28       68.59     21.59 o 
   0  11  12       64.88       88.68     16.87 o 
   1  11  12       48.12       44.41     15.67 o 
   2  11  12       35.80       34.72     20.75 o 
  -4  12  12      170.72      176.79     21.97 o 
  -3  12  12        0.58        1.99     11.57 o 
  -2  12  12       41.29       45.73     20.75 o 
  -1  12  12       18.23        8.47     18.63 o 
   0  12  12       49.91       24.89     13.76 o 
   1  12  12        0.82       -8.47     16.51 o 
  -3  13  12       14.62       23.70     14.50 o 
  -2  13  12        5.27       23.71     19.48 o 
  -1  13  12      155.32      226.10     32.60 o 
   0  13  12       15.91       11.43     17.36 o 
  -5   0  13      169.43      196.04     28.79 o 
  -3   0  13      153.06      170.21     27.52 o 
  -1   0  13      106.02      127.87     25.40 o 
   1   0  13      147.25      179.10     27.95 o 
   3   0  13       20.28       16.09     18.63 o 
  -6   1  13      117.77      103.94     19.01 o 
  -5   1  13       41.29       41.23      9.88 o 
  -4   1  13       51.69       58.28      9.97 o 
  -3   1  13       32.00       21.37     12.40 o 
  -2   1  13      388.20      369.23     25.44 o 
  -1   1  13        2.33       14.35     11.88 o 
   0   1  13       52.74       51.09     14.20 o 
   1   1  13        6.79        6.06     11.03 o 
   2   1  13       87.62       93.19     17.37 o 
   3   1  13        6.97        6.22     10.90 o 
  -6   2  13       37.99       46.46     13.10 o 
  -5   2  13      114.56      116.76     12.53 o 
  -4   2  13       21.89       17.62     10.15 o 
  -3   2  13      110.01      119.84     17.33 o 
  -2   2  13       25.74       27.59     12.78 o 
  -1   2  13      265.32      240.42     22.30 o 
   0   2  13        5.45        9.65     10.97 o 
   1   2  13       22.50       38.13     13.90 o 
   2   2  13        8.02        1.96     11.43 o 
   3   2  13       72.21       84.28     16.76 o 
  -6   3  13        1.65       -0.32      9.59 o 
  -5   3  13       27.18       31.42      9.69 o 
  -4   3  13      163.22      179.36     19.72 o 
  -3   3  13       26.30       21.78     12.53 o 
  -2   3  13      198.06      210.24     23.50 o 
  -1   3  13       10.68       16.66     11.80 o 
   0   3  13      126.22      116.64     20.32 o 
   1   3  13        2.24       -5.70     18.42 o 
   2   3  13       20.69       36.86     13.73 o 
   3   3  13        0.37       17.47     12.26 o 
  -6   4  13       34.93       40.87     12.00 o 
  -5   4  13       26.69       25.27     11.30 o 
  -4   4  13       34.56       49.83     12.30 o 
  -3   4  13      101.81      116.02     17.12 o 
  -2   4  13        0.61       -1.69     10.18 o 
  -1   4  13      359.65      353.55     25.14 o 
   0   4  13        2.33        4.94     10.33 o 
   1   4  13        3.00        8.29     11.33 o 
   2   4  13        6.60       13.09     11.82 o 
   3   4  13       59.21       32.18     21.59 o 
  -6   5  13       42.73       63.51     13.59 o 
  -5   5  13       22.07        5.22     12.51 o 
  -4   5  13       36.40       39.00     11.56 o 
  -3   5  13       29.01       37.75     13.68 o 
  -2   5  13      226.59      239.06     21.55 o 
  -1   5  13       71.73       47.92     14.33 o 
   0   5  13       44.26       50.97     14.16 o 
   1   5  13       38.84       29.89     12.66 o 
   2   5  13       47.00       49.06     15.86 o 
   3   5  13       25.20       47.85     21.17 o 
  -6   6  13        0.05       -4.78     12.70 o 
  -5   6  13       11.52       10.08     10.77 o 
  -4   6  13        0.03       11.37     13.02 o 
  -3   6  13      125.01      140.57     24.56 o 
  -2   6  13        4.60        4.74     11.15 o 
  -1   6  13      108.74      108.34     33.87 o 
   0   6  13       17.54       12.38     15.24 o 
   1   6  13       65.27       87.99     17.07 o 
   2   6  13        4.96        3.25     11.80 o 
  -5   7  13        0.18        7.97     11.24 o 
  -4   7  13        4.74        6.40     21.38 o 
  -3   7  13        9.25       25.64     13.26 o 
  -2   7  13      148.50      136.92     18.37 o 
  -1   7  13        1.06       -3.05     10.63 o 
   0   7  13       23.80        6.47     11.64 o 
   1   7  13        0.06        4.02     11.68 o 
   2   7  13       75.28       82.47     35.57 o 
  -5   8  13       12.93       -2.80     15.88 o 
  -4   8  13        7.01       26.18     13.73 o 
  -3   8  13      105.06       96.96     24.98 o 
  -2   8  13       16.07       31.47     13.38 o 
  -1   8  13       12.89       -3.55     11.03 o 
   0   8  13        5.11        2.84     11.63 o 
   1   8  13       99.78      107.07     18.26 o 
   2   8  13        0.02       16.51     18.63 o 
  -4   9  13      115.50      115.18     19.47 o 
  -3   9  13        9.49        6.35     15.67 o 
  -2   9  13        1.50       -7.14     11.07 o 
  -1   9  13        0.35       -9.48     15.03 o 
   0   9  13       95.36      112.56     17.80 o 
   1   9  13        1.04        1.49     13.97 o 
  -4  10  13        1.27       -6.35     19.05 o 
  -3  10  13       55.29       42.34     21.59 o 
  -2  10  13       36.35       53.77     22.86 o 
  -1  10  13       15.39       13.08     12.12 o 
   0  10  13        1.81        9.65     12.23 o 
  -1  11  13        0.94       -0.42     17.78 o 
  -4   0  14      161.45      134.22     25.83 o 
  -2   0  14        0.62        0.42     16.51 o 
   0   0  14      321.34      347.20     37.68 o 
  -5   1  14       23.60       23.44     11.16 o 
  -4   1  14        0.55        4.88     13.76 o 
  -3   1  14       38.48       33.46     14.82 o 
  -2   1  14        5.32       16.82     13.02 o 
  -1   1  14      196.26      225.49     22.60 o 
   0   1  14        0.46        6.99     13.34 o 
   1   1  14        7.12        9.87     12.72 o 
  -5   2  14        0.64       14.00     10.94 o 
  -4   2  14        8.55        4.30     12.12 o 
  -3   2  14       28.66       30.39     17.78 o 
  -2   2  14      172.78      181.34     20.96 o 
  -1   2  14      141.17      206.59     21.85 o 
   0   2  14       36.60       45.88     14.20 o 
   1   2  14      101.23       94.95     18.11 o 
  -5   3  14      105.76       98.28     19.57 o 
  -4   3  14       19.59       17.56     13.32 o 
  -3   3  14       58.36       88.55     17.07 o 
  -2   3  14       23.85       23.29     13.17 o 
  -1   3  14       93.56       73.48     15.92 o 
   0   3  14       14.97        5.50     12.28 o 
   1   3  14       39.96       69.86     24.56 o 
  -4   4  14       10.10       24.94     13.92 o 
  -3   4  14       51.33       43.01     19.05 o 
  -2   4  14      264.14      294.04     24.83 o 
  -1   4  14        3.98        1.78     12.70 o 
   0   4  14        8.44       25.03     13.13 o 
  -4   5  14       21.35       33.03     19.48 o 
  -3   5  14      200.60      190.47     20.95 o 
  -2   5  14       11.10       27.13     12.86 o 
  -1   5  14       30.75       23.48     23.50 o 
   0   5  14       56.36       58.51     17.36 o 
  -3   6  14        0.35       11.01     18.21 o 
  -2   6  14       20.76       16.30     12.40 o 
  -1   6  14        5.90       13.63     13.32 o 
   0   6  14      184.52      178.26     30.91 o 
  -3   7  14       63.28       73.67     22.02 o 
  -2   7  14        0.54       13.13     16.94 o 
  -1   7  14       96.00      174.87     28.79 o 
                                                 
